# Supplementary material for: Evaluation of non-invasive hair snares for North American beavers (Castor canadensis): placement, efficiency, and beaver’s behavioral response
Source: PeerJ. 2025 Apr 3;13:e19080. doi: 10.7717/peerj.19080 (PMC11972565; doi:10.7717/peerj.19080)
Supplement: Supplemental Information 1 — Each data point provides information on individual hair samples. [file peerj-13-19080-s001.csv]

sample.id	date.collected.for.samples	sample.type	hair.snare.id	number.of.samples.from.this.snare	hair.type	dirt.score	entire.sample.weight.mg	down.weight.mg	guard.weight.mg	number.of.guard.hairs	follicle.present
hair_414	09-18-2023	snare	snare_57		down	0	0			none	no
hair_373	10-21-2022	snare	snare_10	3	both	na	na	na	na	na	na
hair_335	09-18-2022	snare	snare_20	2	both	1	30			more.than.ten	yes
hair_364	10-18-2022	snare	snare_29	3	both	4	421	392	29	more.than.ten	yes
hair_339	09-25-2022	snare	snare_22	2	both	3	271			more.than.ten	yes
hair_353	09-30-2022	snare	snare_27	3	both	1	48			more.than.ten	yes
hair_390	10-29-2022	snare	snare_05	1	both	4	298	293	5	more.than.ten	yes
hair_354	09-30-2022	snare	snare_21	3	both	0	0			less.than.ten	no
hair_357	10-10-2022	snare	snare_26	3	both	0	22			more.than.ten	yes
hair_358	09-26-2022	snare	snare_13	2	both	3	47	45	2	more.than.ten	yes
hair_361	10-18-2022	snare	snare_23	3	both	0	20			more.than.ten	yes
hair_375	10-23-2022	snare	snare_09	2	both	3	196	191	5	more.than.ten	yes
hair_362	10-18-2022	snare	snare_27	3	both	1	27			more.than.ten	yes
hair_363	10-18-2022	snare	snare_28	2	both	2	90			more.than.ten	yes
hair_461	10-12-2023	snare	snare_36		both	4	174	165	9	more.than.ten	yes
hair_365	10-18-2022	snare	snare_17	2	both	0	18			more.than.ten	yes
hair_383	10-25-2022	snare	snare_12	2	both	1	146	138	8	more.than.ten	yes
hair_367	10-19-2022	snare	snare_19	2	both	2	117			more.than.ten	yes
hair_371	10-21-2022	snare	snare_29	3	both	3	130	128	2	more.than.ten	yes
hair_368	10-18-2022	snare	snare_26	3	down	0	0			less.than.ten	no
hair_359	10-11-2022	snare	snare_08	1	both	3	123	123	0	more.than.ten	yes
hair_370	10-20-2022	snare	snare_20	2	both	2	219			more.than.ten	yes
hair_376	10-23-2022	snare	snare_22	2	both	3	399			more.than.ten	yes
hair_378	10-24-2022	snare	snare_21	3	both	1	24			more.than.ten	yes
hair_379	10-24-2022	snare	snare_13	2	both	1	5	5	0	less.than.ten	yes
hair_503	10-25-2023	snare	snare_55		both	1	93	82	11	more.than.ten	yes
hair_391	10-29-2022	snare	snare_31	1	both	3	92	85	7	more.than.ten	yes
hair_380	10-24-2022	snare	snare_23	3	both	4	294			more.than.ten	yes
hair_366	10-18-2022	snare	snare_18	3	both	2	88	86	2	more.than.ten	yes
hair_393	11-1-2022	snare	snare_28	2	down	0	1			less.than.ten	no
hair_384	10-27-2022	snare	snare_30	1	both	3	78	77	1	more.than.ten	no
hair_394	11-1-2022	snare	snare_27	3	both	1	0			less.than.ten	no
hair_500	10-24-2023	snare	snare_24_b		both	4	67	60	7	more.than.ten	no
hair_389	10-27-2022	snare	snare_15	2	both	2	66	58	8	more.than.ten	yes
hair_397	11-02-2022	snare	snare_16	3	both	2	49	46	3	more.than.ten	yes
hair_329	09-17-2022	snare	snare_11	4	both	1	5	4	1	less.than.ten	yes
hair_30	07-09-2022	snare	snare_02	7	both	1	56	48	8	more.than.ten	yes
hair_340	09-25-2022	snare	snare_25	3	both	3	54			more.than.ten	yes
hair_416	09-18-2023	snare	snare_48		both	3	54	46	8	more.than.ten	yes
hair_374	10-20-2022	snare	snare_11	4	down	2	52	51	1	more.than.ten	yes
hair_372	10-21-2022	snare	snare_11	4	down	2	50	48	2	more.than.ten	yes
hair_398	11-02-2022	snare	snare_25	3	both	0	0			less.than.ten	no
hair_400	11-02-2022	snare	snare_17	2	both	1	35			more.than.ten	yes
hair_401	11-02-2022	snare	snare_26	3	both	0	17			more.than.ten	yes
hair_408	09-15-2023	snare	snare_36		both	2	13			more.than.ten	no
hair_409	09-15-2023	snare	snare_37		both	0	0			less.than.ten	yes
hair_452	10-09-2023	snare	snare_58		both	1	45			more.than.ten	no
hair_504	10-25-2023	snare	snare_40		both	4	44	43	1	more.than.ten	yes
hair_513	10-27-2023	snare	snare_36		both	4	44	30	14	more.than.ten	yes
hair_415	09-18-2023	snare	snare_47		both	2	125			more.than.ten	yes
hair_332	09-18-2022	snare	snare_15	2	both	2	34	28	6	more.than.ten	yes
hair_377	10-23-2022	snare	snare_29	3	both	1	34	30	4	more.than.ten	yes
hair_385	10-26-2022	snare	snare_14	4	both	4	32	32	0	less.than.ten	no
hair_492	10-19-2023	snare	snare_50		both	0	32	22	10	more.than.ten	yes
hair_417	09-18-2023	snare	snare_38		both	3	112			more.than.ten	yes
hair_336	09-18-2022	snare	snare_09	2	both	3	30	27	3	more.than.ten	yes
hair_427	09-22-2023	snare	snare_55		both	1	20			more.than.ten	yes
hair_511	10-27-2023	snare	snare_54		both	0	28	17	11	more.than.ten	yes
hair_428	09-25-2023	snare	snare_38		both	2	49			more.than.ten	yes
hair_429	09-25-2023	snare	snare_43		both	0	113			more.than.ten	yes
hair_431	09-26-2023	snare	snare_39		both	1	20			more.than.ten	yes
hair_432	09-26-2023	snare	snare_57		both	1	11	7	4	more.than.ten	yes
hair_434	09-27-2023	snare	snare_55		both	2	50			more.than.ten	yes
hair_438	09-28-2023	snare	snare_55		both	1	23			less.than.ten	yes
hair_451	10-08-2023	snare	snare_36		both	2	22			less.than.ten	no
hair_411	09-17-2023	snare	snare_51		both	0	21			more.than.ten	no
hair_450	10-07-2023	snare	snare_41		both	0	21			more.than.ten	yes
hair_439	09-28-2023	snare	snare_43		both	0	0			less.than.ten	yes
hair_440	10-02-2023	snare	snare_54		both	0	8			less.than.ten	yes
hair_421	09-19-2023	snare	snare_39		down	1	3			less.than.ten	no
hair_436	09-28-2023	snare	snare_56		both	0	20			more.than.ten	yes
hair_31	07-11-2022	snare	snare_02	7	both	1	11	11	0	more.than.ten	yes
hair_497	10-23-2023	snare	snare_51		both	2	19	15	4	more.than.ten	yes
hair_447	10-03-2023	snare	snare_57		both	3	19			less.than.ten	no
hair_448	10-06-2023	snare	snare_52		both	0	80			more.than.ten	yes
hair_456	10-10-2023	snare	snare_37		both	0	0			less.than.ten	yes
hair_437	09-28-2023	snare	snare_58		both	1	17			less.than.ten	no
hair_462	10-12-2023	snare	snare_38		both	3	144			more.than.ten	yes
hair_126	07-17-2022	snare	snare_02	7	both	1	19	15	4	more.than.ten	yes
hair_387	10-28-2022	snare	snare_32	1	both	0	16	9	7	less.than.ten	no
hair_443	10-02-2023	snare	snare_52		both	0	16			less.than.ten	no
hair_330	09-17-2022	snare	snare_12	2	both	0	15	12	3	more.than.ten	yes
hair_470	10-16-2023	snare	snare_44		both	2	15			less.than.ten	no
hair_463	10-12-2023	snare	snare_40		both	1	3			more.than.ten	yes
hair_223	08-01-2022	snare	snare_02	7	both	1	1	1	0	less.than.ten	yes
hair_392	11-1-2022	snare	snare_23	3	both	2	13			more.than.ten	no
hair_466	10-12-2023	snare	snare_34		both	4	1540			more.than.ten	yes
hair_477	10-17-2023	snare	snare_37		both	0	13			less.than.ten	no
hair_304	08-21-2022	snare	snare_02	7	down	1	14	13	1	more.than.ten	yes
hair_224	08-07-2022	snare	snare_03	3	both	1	11	11	0	more.than.ten	yes
hair_468	10-13-2023	snare	snare_34		both	4	187			more.than.ten	yes
hair_422	09-20-2023	snare	snare_56		both	0	11			more.than.ten	no
hair_508	10-27-2023	snare	snare_03_b		both	1	11			less.than.ten	yes
hair_386	10-27-2022	snare	snare_18	3	both	0	10	10	0	less.than.ten	yes
hair_455	10-9-2023	snare	snare_54		both	0	10			more.than.ten	no
hair_472	10-16-2023	snare	snare_52		both	0	67			more.than.ten	yes
hair_381	10-24-2022	snare	snare_16	3	both	1	9			less.than.ten	no
hair_506	10-27-2023	snare	snare_42		both	2	9			more.than.ten	no
hair_331	09-17-2022	snare	snare_21	3	both	1	8			less.than.ten	yes
hair_355	10-04-2022	snare	snare_06	3	both	1	8	6	2	more.than.ten	no
hair_410	09-16-2023	snare	snare_57		both	0	8			less.than.ten	no
hair_426	09-22-2023	snare	snare_54		both	1	8			less.than.ten	yes
hair_478	10-17-2023	snare	snare_42		both	2	63			more.than.ten	yes
hair_512	10-27-2023	snare	snare_46		both	1	7	7	0	less.than.ten	yes
hair_469	10-13-2023	snare	snare_58		both	0	7			less.than.ten	no
hair_388	10-27-2022	snare	snare_25	3	both	0	6			less.than.ten	yes
hair_449	10-06-2023	snare	snare_55		both	1	6			none	no
hair_459	10-11-2023	snare	snare_44		both	0	6			less.than.ten	no
hair_465	10-12-2023	snare	snare_48		both	0	6			less.than.ten	no
hair_474	10-16-2023	snare	snare_50		both	1	6			less.than.ten	no
hair_475	10-16-2023	snare	snare_56		both	0	6			less.than.ten	no
hair_338	09-18-2022	snare	snare_19	2	down	0	5			less.than.ten	no
hair_403	11-02-2022	snare	snare_11	4	both	1	62	61	1	more.than.ten	yes
hair_479	10-17-2023	snare	snare_40		both	0	15			more.than.ten	yes
hair_458	10-11-2023	snare	snare_34		both	1	5			less.than.ten	no
hair_444	10-02-2023	snare	snare_53		both	0	0			less.than.ten	no
hair_395	09-26-2022	snare	snare_24	1	both	1	4.1	4	0.1	less.than.ten	no
hair_337	09-18-2022	snare	snare_14	4	down	3	4.01	4	0.01	more.than.ten	no
hair_327	08-26-2022	snare	snare_02	7	both	1	16	16	0	less.than.ten	yes
hair_445	10-03-2023	snare	snare_58		both	1	4			less.than.ten	no
hair_453	10-09-2023	snare	snare_50		both	0	4			less.than.ten	no
hair_328	09-17-2022	snare	snare_10	3	both	2	3.1	0.4	2.7	less.than.ten	no
hair_356	10-10-2022	snare	snare_06	3	down	1	3.1	3	0.1	less.than.ten	yes
hair_382	10-24-2022	snare	snare_06	3	both	0	3.1	3	0.1	more.than.ten	yes
hair_464	10-12-2023	snare	snare_47		both	0	3	3	0	less.than.ten	yes
hair_494	10-20-2023	snare	snare_03_b		both	1	3	2	1	more.than.ten	yes
hair_413	09-17-2023	snare	snare_54		both	0	3			less.than.ten	no
hair_446	10-03-2023	snare	snare_39		down	0	0			none	no
hair_442	10-02-2023	snare	snare_51		both	0	3			none	no
hair_480	10-18-2023	snare	snare_58		both	0	3			less.than.ten	no
hair_482	10-18-2023	snare	snare_54		both	1	24			more.than.ten	yes
hair_396	11-01-2022	snare	snare_02	7	both	1	4	4	0	less.than.ten	yes
hair_467	10-13-2023	snare	snare_07_b		both	1	1	1	0	less.than.ten	yes
hair_499	10-24-2023	snare	snare_10_b		down	0	1	1	0	none	no
hair_510	10-27-2023	snare	snare_44		both	4	1	1	0	less.than.ten	no
hair_483	10-18-2023	snare	snare_55		both	4	311			more.than.ten	yes
hair_433	09-26-2023	snare	snare_51		both	0	1			less.than.ten	no
hair_305	08-21-2022	snare	snare_03	3	down	1	0.8	0.8	0	less.than.ten	no
hair_402	11-02-2022	snare	snare_10	3	both	1	0.3	0.3	0	less.than.ten	no
hair_369	10-20-2022	snare	snare_07	1	down	2	0.2	0.1	0.1	more.than.ten	no
hair_399	11-02-2022	snare	snare_14	4	both	3	0.2	0.2	na	none	no
hair_225	08-09-2022	snare	snare_03	3	down	1	0.1	0.1	0	less.than.ten	yes
hair_360	10-18-2022	snare	snare_14	4	down	2	0.03	0.03	na	none	na
hair_493	10-20-2023	snare	snare_56		both	0	0	0	0	more.than.ten	no
hair_471	10-16-2023	snare	snare_53		both	0	5			less.than.ten	no
hair_502	10-25-2023	snare	snare_58		down	1	0	0	0	less.than.ten	no
hair_333	09-18-2022	snare	snare_16	3	down	0	0			none	no
hair_485	10-18-2023	snare	snare_57		both	3	184			more.than.ten	yes
hair_486	10-18-2023	snare	snare_41		both	1	30			more.than.ten	yes
hair_487	10-19-2023	snare	snare_46		both	0	28			more.than.ten	yes
hair_488	10-19-2023	snare	snare_34		both	4	165			more.than.ten	yes
hair_405	09-08-2023	snare	snare_14_b		down	0	0			none	no
hair_406	09-08-2023	snare	snare_24_b		down	0	0			none	no
hair_407	09-13-2023	snare	snare_42		down	0	0			none	no
hair_495	10-21-2023	snare	snare_38		both	2	264			more.than.ten	yes
hair_412	09-17-2023	snare	snare_45		both	0	0			none	no
hair_423	09-20-2023	snare	snare_41		down	0	0			none	no
hair_424	09-21-2023	snare	snare_36		both	0	0			less.than.ten	no
hair_425	09-21-2023	snare	snare_37		both	0	0			less.than.ten	no
hair_430	09-25-2023	snare	snare_49		both	0	0			none	no
hair_435	09-29-2023	snare	snare_36		both	0	0			less.than.ten	no
hair_507	10-27-2023	snare	snare_41		both	1	17			less.than.ten	yes
hair_441	10-02-2023	snare	snare_45		down	0	0			none	no
hair_498	10-23-2023	snare	snare_53		down	0	0	0	0	less.than.ten	no
hair_484	10-18-2023	snare	snare_39		both	0	0			less.than.ten	no
hair_454	10-09-2023	snare	snare_49		both	0	0			less.than.ten	no
hair_509	10-27-2023	snare	snare_38		both	2	112			more.than.ten	yes
hair_457	10-10-2023	snare	snare_42		both	0	0			none	no
hair_460	10-11-2023	snare	snare_43		both	0	0			none	no
hair_473	10-16-2023	snare	snare_49		down	0	0			none	no
hair_476	10-16-2023	snare	snare_51		down	0	0			none	no
hair_481	10-18-2023	snare	snare_45		both	0	0			less.than.ten	no
hair_496	10-23-2023	snare	snare_39		both	0	9	8	1	more.than.ten	yes
hair_489	10-19-2023	snare	snare_36		both	0	0			less.than.ten	no
hair_490	10-19-2023	snare	snare_44		both	0	0			none	no
hair_491	10-19-2023	snare	snare_43		both	0	0			none	no
hair_501	10-25-2023	snare	snare_52		down	0	0			none	no
hair_505	10-27-2023	snare	snare_39		both	0	0			none	no
hair_334	09-18-2022	snare	snare_18	3	down	0	0	0	na	none	na
