# Supplementary material for: Evaluation of non-invasive hair snares for North American beavers (Castor canadensis): placement, efficiency, and beaver’s behavioral response
Source: PeerJ. 2025 Apr 3;13:e19080. doi: 10.7717/peerj.19080 (PMC11972565; doi:10.7717/peerj.19080)
Supplement: Supplemental Information 3 — Each data point is an individual video of animals at hair snares. [file peerj-13-19080-s003.csv]

hair.snare.id	date.video.recorded	time.video.starts	AM.PM	time.24.hour	degrees.C	main.species	secondary.species	max.number.of.individuals	min.number.of.individuals	max.number.of.adults	max.number.of.neonates	max.number.of.females	max.number.of.males	max.number.of.unk.sex	snag.snare	number.of.times.snag.snare	over.under.side.of.snare	snout.sampled	head.sampled	neck.sampled	back.sampled	side.sampled	belly.sampled	legs.sampled	rump.sampled	tail.sampled	main.behavior	secondary.behavior	beaver.travel.inhibited.by.snare
snare_03	08-19-2022	9:31	AM	9:31:00	20	muskrat	na	1	1	1	0	0	0	1	0	0	na	0	0	0	0	0	0	0	0	0	traveling	na
snare_05	08-30-2022	3:54	PM	15:54:00	32	fisher	na	1	1	1	0	0	0	1	1	3	under	1	0	0	1	0	0	0	0	0	investigatingsnare.and.traveling	na
snare_05	08-31-2022	11:46	PM	23:46:00	15	beaver	na	1	1	1	0	0	0	1	0	0	na	0	0	0	0	0	0	0	0	0	investigating	na
snare_05	08-31-2022	11:46	PM	23:46:00	16	beaver	na	1	1	1	0	0	0	1	0	0	na	0	0	0	0	0	0	0	0	0	traveling	na
snare_05	08-31-2022	11:49	PM	23:49:00	16	beaver	na	1	1	1	0	0	0	1	1	2	under	0	0	1	1	0	0	0	0	0	traveling	na
snare_05	09-01-2022	4:20	AM	4:20:00	15	beaver	na	1	1	1	0	0	0	1	1	1	under	0	0	1	1	0	0	0	0	0	traveling	na
snare_05	09-01-2022	4:34	AM	4:34:00	15	beaver	na	1	1	1	0	0	0	1	1	1	under	0	1	0	0	0	0	0	0	0	investigating	na
snare_05	09-01-2022	4:35	AM	4:35:00	17	beaver	na	1	1	1	0	0	0	1	1	1	under	0	1	1	1	1	0	0	1	0	traveling	na
snare_05	09-01-2022	4:35	AM	4:35:00	17	beaver	na	1	1	1	0	0	0	1	0	0	na	0	0	0	0	0	0	0	0	0	traveling	na
snare_05	09-01-2022	4:37	AM	4:37:00	17	beaver	na	1	1	1	0	0	0	1	1	1	under	0	0	0	1	0	0	0	0	0	travelingwithfood	na
snare_03	08-22-2022	2:36	AM	2:36:00	9	unknwon	na	1	1	1	0	0	0	1	0	0	unk	0	0	0	0	0	0	0	0	0	traveling	na
snare_05	09-02-2022	9:55	PM	21:55:00	14	beaver	na	1	1	1	0	0	0	1	1	1	under	0	0	0	1	0	0	0	1	0	traveling	na
snare_07	10-20-2022	3:12	PM	15:12:00	17	canadajay	na	1	1	1	0	0	0	1	0	0	na	0	0	0	0	0	0	0	0	0	investigating	na
snare_07	10-20-2022	5:44	PM	17:44:00	10	beaver	na	1	1	1	0	0	0	1	0	0	na	0	0	0	0	0	0	0	0	0	investigating	na
snare_07	10-21-2022	8:15	AM	8:15:00	7	bluejay	na	1	1	1	0	0	0	1	0	0	na	0	0	0	0	0	0	0	0	0	investigating	na
snare_07	10-21-2022	8:58	AM	8:58:00	8	bluejay	na	1	1	1	0	0	0	1	0	0	na	0	0	0	0	0	0	0	0	0	traveling	na
snare_07	10-22-2022	7:43	AM	7:43:00	6	bluejay	na	1	1	1	0	0	0	1	0	0	na	0	0	0	0	0	0	0	0	0	investigating	na
snare_03	08-22-2022	2:41	AM	2:41:00	10	unknwon	na	1	1	1	0	0	0	1	0	0	unk	0	0	0	0	0	0	0	0	0	traveling	na
snare_07	10-22-2022	10:17	AM	10:17:00	10	bluejay	na	1	1	1	0	0	0	1	0	0	na	0	0	0	0	0	0	0	0	0	foraging	na
snare_03	08-22-2022	8:46	PM	20:46:00	19	otter	na	1	1	1	0	0	0	1	0	0	na	0	0	0	0	0	0	0	0	0	traveling	na
snare_07	10-23-2022	3:29	AM	3:29:00	4	muskrat	na	1	1	1	0	0	0	1	0	0	na	0	0	0	0	0	0	0	0	0	swimming	na
snare_07	10-23-2022	12:32	PM	12:32:00	32	bluejay	na	1	1	1	0	0	0	1	0	0	na	0	0	0	0	0	0	0	0	0	flying	na
snare_07	10-24-2022	9:47	AM	9:47:00	17	bluejay	na	2	1	1	0	0	0	1	0	0	na	0	0	0	0	0	0	0	0	0	flying	na
snare_07	10-24-2022	11:37	AM	11:37:00	18	bluejay	na	1	1	1	0	0	0	1	1	1	over	0	0	0	0	0	0	1	0	0	investigating	na
snare_07	10-24-2022	11:39	AM	11:39:00	19	bluejay	na	1	1	1	0	0	0	1	1	1	over	0	0	0	0	0	0	1	0	0	investigating	na
snare_07	10-10-2022	5:24	PM	17:24:00	19	bluejay	na	1	1	1	0	0	0	1	1	1	over	0	0	0	0	0	0	1	0	0	investigating	na
snare_07	10-10-2022	8:34	PM	20:34:00	5	beaver	na	1	1	1	0	0	0	1	0	0	na	0	0	0	0	0	0	0	0	0	swimming	na
snare_07	10-10-2022	11:12	PM	23:12:00	8	beaver	na	1	1	1	0	0	0	1	0	0	na	0	0	0	0	0	0	0	0	0	traveling	na
snare_07	10-10-2022	11:12	PM	23:12:00	10	beaver	na	1	1	1	0	0	0	1	1	2	under.side	0	1	1	0	1	0	0	0	0	investigating	na
snare_07	10-10-2022	11:12	PM	23:12:00	12	beaver	na	1	1	1	0	0	0	1	0	0	na	0	0	0	0	0	0	0	0	0	investigating	na
snare_07	10-10-2022	11:13	PM	23:13:00	13	beaver	na	1	1	1	0	0	0	1	0	0	na	0	0	0	0	0	0	0	0	0	investigating	na
snare_07	10-10-2022	11:13	PM	23:13:00	13	beaver	na	1	1	1	0	0	0	1	0	0	na	0	0	0	0	0	0	0	0	0	investigating	na
snare_03	08-24-2022	1:02	AM	1:02:00	18	beaver	na	2	2	1	1	0	0	2	1	1	over.under	0	0	0	0	0	0	1	0	0	investigating	foraging
snare_03	08-26-2022	8:10	AM	8:10:00	14	otter	na	2	2	2	0	0	0	2	1	2	over.under	0	0	0	1	0	1	1	0	1	traveling	na
snare_03	08-27-2022	12:04	AM	0:04:00	12	unknwon	na	1	1	1	0	0	0	1	0	0	na	0	0	0	0	0	0	0	0	0	unknown	na
snare_03	08-27-2022	12:53	AM	0:53:00	12	muskrat	na	2	2	1	1	0	0	2	0	0	na	0	0	0	0	0	0	0	0	0	foraging	scratching
snare_03	08-29-2022	10:54	PM	22:54:00	16	otter	na	3	3	3	0	0	0	3	1	1	under	0	0	0	1	0	0	0	0	0	traveling	na
snare_07	10-10-2022	11:23	PM	23:23:00	12	beaver	na	1	1	1	0	0	0	1	1	1	under	0	0	1	1	0	0	0	0	0	traveling	na
snare_07	10-10-2022	11:24	PM	23:24:00	14	beaver	na	1	1	1	0	0	0	1	0	0	na	0	0	0	0	0	0	0	0	0	investigating	na
snare_07	10-10-2022	11:24	PM	23:24:00	14	beaver	na	1	1	1	0	0	0	1	0	0	na	0	0	0	0	0	0	0	0	0	investigatingsnare	na
snare_07	10-10-2022	11:47	PM	23:47:00	8	beaver	na	1	1	1	0	0	0	1	0	0	na	0	0	0	0	0	0	0	0	0	traveling	na
snare_07	10-11-2022	1:58	AM	1:58:00	5	beaver	na	1	1	1	0	0	0	1	1	1	under	0	1	1	1	0	0	0	0	0	traveling	na
snare_07	10-11-2022	2:01	AM	2:01:00	6	beaver	na	1	1	1	0	0	0	1	1	1	under	0	0	0	0	0	0	0	0	1	traveling	na
snare_07	10-11-2022	2:02	AM	2:02:00	7	beaver	na	1	1	1	0	0	0	1	1	1	over	0	0	0	0	0	1	1	1	1	travelingwithfood	na
snare_03	08-29-2022	10:56	PM	22:56:00	17	otter	na	1	1	1	0	0	0	1	1	1	under	0	0	0	1	0	0	0	0	0	traveling	na
snare_07	10-12-2022	9:42	AM	9:42:00	7	hornedlark	na	1	1	1	0	0	0	1	0	0	na	0	0	0	0	0	0	0	0	0	foraging	na
snare_07	10-12-2022	10:43	AM	10:43:00	8	hornedlark	grackle	10	10	10	0	0	0	10	0	0	na	0	0	0	0	0	0	0	0	0	foraging	flying
snare_07	10-12-2022	6:10	PM	18:10:00	6	bluejay	na	1	1	1	0	0	0	1	0	0	na	0	0	0	0	0	0	0	0	0	foraging	na
snare_07	10-12-2022	6:10	PM	18:10:00	7	bluejay	na	1	1	1	0	0	0	1	0	0	na	0	0	0	0	0	0	0	0	0	foraging	na
snare_03	08-30-2022	5:22	AM	5:22:00	12	unknwon	na	1	1	1	0	0	0	2	0	0	na	0	0	0	0	0	0	0	0	0	traveling	na
snare_07	10-14-2022	7:59	PM	19:59:00	1	muskrat	na	1	1	1	0	0	0	1	0	0	na	0	0	0	0	0	0	0	0	0	swimming	na
snare_07	10-16-2022	6:58	PM	18:58:00	0	beaver	na	1	1	1	0	0	0	1	1	1	under	1	1	1	1	0	0	0	0	0	traveling	na
snare_07	10-16-2022	6:58	PM	18:58:00	2	beaver	na	1	1	1	0	0	0	1	1	1	under	0	1	1	0	1	0	0	0	0	traveling	na
snare_07	10-17-2022	8:03	AM	8:03:00	-4	woodduck	na	1	1	1	0	1	unk	0	0	0	na	0	0	0	0	0	0	0	0	0	swimming	na
snare_07	10-17-2022	12:50	PM	12:50:00	2	bluejay	na	1	1	1	0	0	0	1	0	0	na	0	0	0	0	0	0	0	0	0	flying	na
snare_07	10-17-2022	10:33	PM	22:33:00	-3	beaver	na	1	1	1	0	0	0	1	1	2	under.side	1	1	1	0	1	0	0	0	0	dammaintenance	na
snare_07	10-17-2022	10:57	PM	20:57:00	-3	beaver	na	1	1	1	0	0	0	1	0	0	na	0	0	0	0	0	0	0	0	0	dammaintenance	na
snare_07	10-17-2022	10:58	PM	20:58:00	-1	beaver	na	1	1	1	0	0	0	1	0	0	na	0	0	0	0	0	0	0	0	0	dammaintenance	na
snare_07	10-18-2022	12:22	AM	0:22:00	-2	beaver	na	1	1	1	0	0	0	1	0	0	na	0	0	0	0	0	0	0	0	0	dammaintenance	na
snare_07	10-18-2022	1:39	AM	1:39:00	-3	beaver	na	1	1	1	0	0	0	1	0	0	na	0	0	0	0	0	0	0	0	0	dammaintenance	na
snare_07	10-18-2022	7:24	AM	7:24:00	-4	bluejay	na	1	1	1	0	0	0	1	1	1	over	0	0	0	0	0	0	1	0	0	traveling	na
snare_07	10-19-2022	3:38	PM	15:38:00	13	canadajay	na	2	2	2	0	0	0	2	0	0	na	0	0	0	0	0	0	0	0	0	traveling	na
snare_07	10-19-2022	4:08	PM	16:08:00	11	canadajay	na	2	1	1	0	0	0	1	0	0	na	0	0	0	0	0	0	0	0	0	investigating	na
snare_07	10-19-2022	4:09	PM	16:09:00	12	canadajay	na	1	1	1	0	0	0	1	0	0	na	0	0	0	0	0	0	0	0	0	flying	na
snare_07	08-28-2022	7:40	PM	19:40:00	23	beaver	na	1	1	1	0	0	0	1	1	1	na	1	0	0	0	0	0	0	0	0	traveling	na
snare_07	08-28-2022	7:46	PM	19:46:00	25	beaver	na	1	1	1	0	0	0	1	0	0	na	0	0	0	0	0	0	0	0	0	traveling	na
snare_07	08-28-2022	7:52	PM	19:52:00	25	beaver	na	1	1	1	0	0	0	1	0	0	na	0	0	0	0	0	0	0	0	0	traveling	na
snare_07	08-28-2022	9:04	PM	21:04:00	23	beaver	na	1	1	1	0	0	0	1	0	0	na	0	0	0	0	0	0	0	0	0	swimming	na
snare_07	08-28-2022	9:26	PM	21:26:00	21	mouse	na	1	1	1	0	0	0	1	0	0	na	0	0	0	0	0	0	0	0	0	traveling	na
snare_07	08-28-2022	11:28	PM	23:28:00	21	beaver	na	1	1	1	0	0	0	1	0	0	na	0	0	0	0	0	0	0	0	0	investigating	na
snare_07	08-29-2022	12:21	AM	0:21:00	21	beaver	na	1	1	1	0	0	0	1	0	0	na	0	0	0	0	0	0	0	0	0	dammaintenance	na
snare_07	08-29-2022	12:21	AM	0:21:00	22	beaver	na	1	1	1	0	0	0	1	0	0	na	0	0	0	0	0	0	0	0	0	dammaintenance	na
snare_07	08-29-2022	1:14	AM	1:14:00	21	beaver	na	1	1	1	0	0	0	1	0	0	na	0	0	0	0	0	0	0	0	0	traveling	na
snare_07	08-29-2022	1:55	AM	1:55:00	19	beaver	na	1	1	1	0	0	0	1	0	0	na	0	0	0	0	0	0	0	0	0	traveling	na
snare_07	08-29-2022	2:16	AM	2:15:00	19	beaver	na	1	1	1	0	0	0	1	0	0	na	0	0	0	0	0	0	0	0	0	dammaintenance	na
snare_07	08-29-2022	4:47	AM	4:47:00	16	beaver	na	1	1	1	0	0	0	1	0	0	na	0	0	0	0	0	0	0	0	0	dammaintenance	na
snare_07	08-29-2022	4:51	AM	4:51:00	17	beaver	na	1	1	1	0	0	0	1	0	0	na	0	0	0	0	0	0	0	0	0	dammaintenance	na
snare_07	08-29-2022	4:52	AM	4:52:00	18	beaver	na	1	1	1	0	0	0	1	0	0	na	0	0	0	0	0	0	0	0	0	traveling	na
snare_07	08-30-2022	12:26	AM	0:26:00	16	mouse	na	1	1	1	0	0	0	1	0	0	na	0	0	0	0	0	0	0	0	0	traveling	na
snare_07	08-30-2022	2:17	AM	2:17:00	16	mouse	na	2	2	2	0	0	0	2	0	0	na	0	0	0	0	0	0	0	0	0	traveling	na
snare_07	08-30-2022	2:17	AM	2:17:00	18	mouse	na	2	2	2	0	0	0	2	0	0	na	0	0	0	0	0	0	0	0	0	traveling	na
snare_07	08-30-2022	3:01	AM	3:01:00	16	mouse	na	1	1	1	0	0	0	1	0	0	na	0	0	0	0	0	0	0	0	0	traveling	na
snare_07	08-30-2022	3:02	AM	3:02:00	17	mouse	na	1	1	1	0	0	0	1	0	0	na	0	0	0	0	0	0	0	0	0	traveling	na
snare_07	08-30-2022	4:16	AM	4:16:00	14	beaver	na	1	1	1	0	0	0	1	0	0	na	0	0	0	0	0	0	0	0	0	dammaintenance	na
snare_07	08-30-2022	4:28	AM	4:29:00	16	mouse	na	1	1	1	0	0	0	1	0	0	na	0	0	0	0	0	0	0	0	0	traveling	na
snare_07	08-30-2022	4:51	AM	4:51:00	13	mouse	na	1	1	1	0	0	0	1	0	0	na	0	0	0	0	0	0	0	0	0	traveling	na
snare_07	08-30-2022	8:28	PM	20:28:00	18	beaver	na	1	1	1	0	0	0	1	0	0	na	0	0	0	0	0	0	0	0	0	dammaintenance	na
snare_07	08-30-2022	8:37	PM	20:37:00	18	beaver	na	1	1	1	0	0	0	1	0	0	na	0	0	0	0	0	0	0	0	0	dammaintenance	na
snare_07	08-30-2022	10:11	PM	22:11:00	18	beaver	na	1	1	1	0	0	0	1	0	0	na	0	0	0	0	0	0	0	0	0	dammaintenance	na
snare_07	08-30-2022	11:38	PM	23:38:00	19	mouse	na	1	1	1	0	0	0	1	0	0	na	0	0	0	0	0	0	0	0	0	traveling	na
snare_07	08-31-2022	12:15	AM	0:15:00	19	mouse	na	1	1	1	0	0	0	1	0	0	na	0	0	0	0	0	0	0	0	0	traveling	na
snare_07	08-31-2022	12:30	AM	0:30:00	17	beaver	na	1	1	1	0	0	0	1	0	0	na	0	0	0	0	0	0	0	0	0	dammaintenance	na
snare_05	08-29-2022	12:47	AM	12:47:00	19	muskrat	na	1	1	1	0	0	0	1	1	1	under	0	0	0	1	0	0	0	0	0	traveling	na
snare_07	08-31-2022	12:32	AM	0:32:00	18	beaver	na	1	1	1	0	0	0	1	0	0	na	0	0	0	0	0	0	0	0	0	dammaintenance	na
snare_07	08-31-2022	12:42	AM	0:42:00	17	beaver	na	1	1	1	0	0	0	1	0	0	na	0	0	0	0	0	0	0	0	0	dammaintenance	na
snare_05	09-01-2022	4:39	AM	4:39:00	17	beaver	na	1	1	1	0	0	0	1	0	0	na	0	0	0	0	0	0	0	0	0	traveling	na
snare_07	08-31-2022	1:46	AM	1:46:00	16	mouse	na	1	1	1	0	0	0	1	0	0	na	0	0	0	0	0	0	0	0	0	traveling	na
snare_07	08-31-2022	2:39	AM	2:39:00	15	beaver	na	1	1	1	0	0	0	1	0	0	na	0	0	0	0	0	0	0	0	0	dammaintenance	na
snare_07	08-31-2022	2:46	AM	2:46:00	16	beaver	na	1	1	1	0	0	0	1	0	0	na	0	0	0	0	0	0	0	0	0	dammaintenance	na
snare_07	08-31-2022	4:46	AM	4:46:00	14	beaver	na	1	1	1	0	0	0	1	0	0	na	0	0	0	0	0	0	0	0	0	dammaintenance	na
snare_07	08-31-2022	4:47	AM	4:46:00	17	beaver	na	1	1	1	0	0	0	1	0	0	na	0	0	0	0	0	0	0	0	0	dammaintenance	na
snare_07	08-31-2022	4:48	AM	4:48:00	18	beaver	na	1	1	1	0	0	0	1	0	0	na	0	0	0	0	0	0	0	0	0	dammaintenance	na
snare_07	08-31-2022	5:35	PM	5:35:00	33	beaver	na	1	1	1	0	0	0	1	0	0	na	0	0	0	0	0	0	0	0	0	dammaintenance	na
snare_07	08-31-2022	9:13	PM	21:13:00	17	americanmink	na	1	1	1	0	0	0	1	0	0	na	0	0	0	0	0	0	0	0	0	traveling	na
snare_07	08-31-2022	10:45	PM	22:45:00	16	beaver	na	1	1	1	0	0	0	1	0	0	na	0	0	0	0	0	0	0	0	0	dammaintenance	na
snare_07	08-31-2022	11:30	PM	23:30:00	15	beaver	na	1	1	1	0	0	0	1	0	0	na	0	0	0	0	0	0	0	0	0	dammaintenance	na
snare_07	09-01-2022	1:36	AM	1:36:00	19	mouse	na	1	1	1	0	0	0	1	0	0	na	0	0	0	0	0	0	0	0	0	traveling	na
snare_07	09-01-2022	2:34	AM	2:34:00	18	mouse	na	1	1	1	0	0	0	1	0	0	na	0	0	0	0	0	0	0	0	0	traveling	na
snare_07	08-31-2022	12:31	AM	0:31:00	18	beaver	na	2	2	2	1	0	0	1	0	0	na	0	0	0	0	0	0	0	0	0	dammaintenance	na
snare_07	09-01-2022	10:04	PM	22:04:00	19	beaver	na	1	1	1	0	0	0	1	0	0	na	0	0	0	0	0	0	0	0	0	dammaintenance	na
snare_07	09-02-2022	6:29	PM	18:29:00	28	beaver	na	1	1	1	0	0	0	1	0	0	na	0	0	0	0	0	0	0	0	0	dammaintenance	na
snare_07	08-31-2022	12:49	AM	0:49:00	19	americanmink	na	1	1	1	0	0	0	1	0	0	na	0	0	0	0	0	0	0	0	0	traveling	na
snare_07	09-02-2022	9:16	PM	21:16:00	15	mouse	na	1	1	1	0	0	0	1	0	0	na	0	0	0	0	0	0	0	0	0	traveling	na
snare_07	09-02-2022	9:29	PM	21:29:00	17	mouse	na	2	1	1	0	0	0	1	0	0	na	0	0	0	0	0	0	0	0	0	traveling	na
snare_07	09-02-2022	10:37	PM	22:37:00	14	mouse	na	1	1	1	0	0	0	1	0	0	na	0	0	0	0	0	0	0	0	0	traveling	na
snare_07	09-03-2022	2:13	AM	2:13:00	9	beaver	na	1	1	1	0	0	0	1	1	1	under	0	1	1	1	0	0	0	0	0	traveling	na
snare_07	09-03-2022	2:44	AM	2:44:00	8	beaver	na	1	1	1	0	0	0	1	1	1	under	0	0	1	1	0	0	0	0	0	traveling	na
snare_07	09-01-2022	3:34	AM	3:34:00	20	mouse	na	1	1	1	0	0	0	1	1	1	under	0	1	0	0	0	0	0	0	0	traveling	na
snare_07	09-03-2022	3:24	AM	3:24:00	10	beaver	na	1	1	1	0	0	0	1	1	1	under	0	0	0	1	0	0	0	0	0	traveling	na
snare_07	09-03-2022	3:27	AM	3:27:00	9	beaver	na	1	1	1	0	0	0	1	1	1	under	0	0	0	1	0	0	0	0	0	travelingwithfood	na
snare_07	09-03-2022	3:29	AM	3:29:00	10	beaver	na	1	1	1	0	0	0	1	1	1	under	0	0	0	1	0	0	0	0	0	traveling	na
snare_07	09-03-2022	3:30	AM	3:30:00	11	beaver	na	1	1	1	0	0	0	1	1	1	under	0	0	0	1	0	0	0	0	0	travelingwithfood	na
snare_07	09-02-2022	8:41	PM	20:41:00	18	americanmink	na	1	1	1	0	0	0	1	1	1	under	0	0	0	1	0	0	0	0	0	traveling	na
snare_07	09-03-2022	5:57	AM	5:57:00	6	beaver	na	1	1	1	0	0	0	1	1	1	under	1	1	1	1	0	0	0	0	0	traveling	na
snare_07	09-03-2022	5:58	AM	5:58:00	7	beaver	na	1	1	1	0	0	0	1	1	1	under	1	1	0	1	0	0	0	0	0	investigatingsnare.and.traveling	na
snare_07	09-03-2022	6:00	AM	6:00:00	9	beaver	na	1	1	1	0	0	0	1	0	0	na	0	0	0	0	0	0	0	0	0	travelingwithfood	na
snare_07	09-03-2022	6:02	AM	6:02:00	8	beaver	na	1	1	1	0	0	0	1	1	1	under	0	0	0	1	0	0	0	0	0	travelingwithfood	na
snare_03_b	08-24-2023	5:02	PM	17:02:00	25	blackbear	na	1	1	1	0	0	0	1	0	0	na	0	0	0	0	0	0	0	0	0	investigatingcamera	na
snare_07	09-03-2022	6:33	AM	6:33:00	6	beaver	na	1	1	1	0	0	0	1	0	0	na	0	0	0	0	0	0	0	0	0	dammaintenance	na
snare_07	09-03-2022	6:35	AM	6:35:00	7	beaver	na	1	1	1	0	0	0	1	0	0	na	0	0	0	0	0	0	0	0	0	dammaintenance	foraging
snare_07	09-03-2022	8:41	PM	20:41:00	11	beaver	na	1	1	1	0	0	0	1	0	0	na	0	0	0	0	0	0	0	0	0	dammaintenance	na
snare_07	09-03-2022	8:43	PM	20:43:00	12	beaver	na	1	1	1	0	0	0	1	0	0	na	0	0	0	0	0	0	0	0	0	dammaintenance	na
snare_07	09-03-2022	2:47	AM	2:47:00	11	beaver	na	1	1	1	0	0	0	1	0	0	unk	0	0	0	0	0	0	0	0	0	traveling	na
snare_07	09-03-2022	11:20	PM	23:20:00	9	mouse	na	1	1	1	0	0	0	1	0	0	na	0	0	0	0	0	0	0	0	0	traveling	na
snare_07	09-03-2022	11:22	PM	23:22:00	9	beaver	na	1	1	1	0	0	0	1	0	0	na	0	0	0	0	0	0	0	0	0	travelingwithfood	na
snare_07	09-03-2022	11:39	PM	23:39:00	7	beaver	na	1	1	1	0	0	0	1	1	1	under	0	0	1	1	0	0	0	0	0	scentmarking	na
snare_07	09-03-2022	11:42	PM	23:42:00	10	beaver	na	1	1	1	0	0	0	1	0	0	na	0	0	0	0	0	0	0	0	0	travelingwithfood	na
snare_07	09-03-2022	4:29	AM	4:29:00	7	beaver	na	1	1	1	0	0	0	1	1	1	under	1	1	1	1	0	0	0	0	0	dammaintenance	na
snare_07	09-04-2022	12:20	AM	0:20:00	7	beaver	na	1	1	1	0	0	0	1	1	1	under	0	0	1	1	0	0	0	0	0	scentmarking	na
snare_07	09-04-2022	12:24	AM	0:24:00	9	muskrat	na	1	1	1	0	0	0	1	0	0	na	0	0	0	0	0	0	0	0	0	traveling	na
snare_07	09-04-2022	12:27	AM	0:27:00	10	beaver	na	1	1	1	0	0	0	1	0	0	na	0	0	0	0	0	0	0	0	0	travelingwithfood	na
snare_07	09-04-2022	1:12	AM	1:12:00	6	beaver	na	1	1	1	0	0	0	1	0	0	na	0	0	0	0	0	0	0	0	0	dammaintenance	na
snare_07	09-04-2022	1:28	AM	1:28:00	6	beaver	na	1	1	1	1	0	0	1	1	1	under	0	0	0	1	0	0	0	0	0	traveling	na
snare_07	09-04-2022	2:27	AM	2:27:00	5	muskrat	na	1	1	1	0	0	0	1	0	0	na	0	0	0	0	0	0	0	0	0	traveling	na
snare_07	09-04-2022	2:37	AM	2:37:00	7	beaver	na	2	2	2	1	0	0	1	1	2	under	0	0	0	1	0	0	0	0	0	traveling	na
snare_07	09-04-2022	2:38	AM	2:38:00	6	beaver	na	1	1	1	1	0	0	1	0	0	na	0	0	0	0	0	0	0	0	0	grooming	na
snare_07	09-04-2022	3:11	AM	3:11:00	5	beaver	na	1	1	1	0	0	0	1	0	0	na	0	0	0	0	0	0	0	0	0	foraging	na
snare_07	09-04-2022	3:12	AM	3:12:00	7	beaver	na	1	1	1	0	0	0	1	1	1	under	0	0	1	1	0	0	0	0	0	traveling	na
snare_07	09-03-2022	11:19	PM	23:19:00	8	beaver	mouse	2	1	2	0	0	0	2	1	1	under	0	1	1	1	0	0	0	1	0	scentmarking	na
snare_07	09-04-2022	3:20	AM	3:20:00	8	beaver	na	1	1	1	0	0	0	1	1	1	under	0	0	0	1	0	0	0	0	0	travelingwithfood	na
snare_07	09-04-2022	3:21	AM	3:21:00	9	beaver	na	1	1	1	0	0	0	1	1	1	under	0	0	0	1	0	0	0	0	0	travelingwithfood	na
snare_07	09-04-2022	3:21	AM	3:21:00	9	beaver	na	1	1	1	0	0	0	1	1	1	under	0	0	0	1	0	0	0	0	0	traveling	na
snare_07	09-04-2022	3:22	AM	3:22:00	9	beaver	na	1	1	1	0	0	0	1	0	0	na	0	0	0	0	0	0	0	0	0	traveling	na
snare_07	09-04-2022	4:25	AM	4:25:00	6	beaver	na	1	1	1	0	0	0	1	1	1	under	0	1	1	1	0	0	0	0	0	traveling	na
snare_07	09-04-2022	4:27	AM	4:27:00	5	beaver	na	1	1	1	0	0	0	1	1	1	under	0	0	0	1	0	0	0	0	0	foraging	na
snare_07	09-04-2022	4:28	AM	4:28:00	8	beaver	na	1	1	1	0	0	0	1	1	1	over	0	0	0	0	0	1	0	0	0	travelingwithfood	na
snare_07	09-04-2022	4:33	AM	4:33:00	6	beaver	na	1	1	1	0	0	0	1	0	0	na	0	0	0	0	0	0	0	0	0	travelingwithfood	na
snare_07	09-04-2022	4:40	AM	4:40:00	5	beaver	na	1	1	1	0	0	0	1	1	1	under	0	0	0	1	0	0	0	0	0	foraging	na
snare_07	09-04-2022	4:44	AM	4:44:00	6	beaver	na	1	1	1	0	0	0	1	1	1	under	0	1	1	1	0	0	0	0	0	scentmarking	na
snare_07	09-04-2022	4:45	AM	4:45:00	8	beaver	na	2	2	2	0	0	0	2	1	2	under	1	0	0	1	0	0	0	0	0	investigatingsnare	dammaintenance
snare_07	09-04-2022	4:45	AM	4:45:00	7	beaver	na	2	2	2	0	0	0	2	1	2	under	1	1	1	1	0	0	0	0	0	investigatingsnare	scentmarking
snare_07	09-04-2022	4:46	AM	4:46:00	10	beaver	na	1	1	1	0	0	0	1	0	0	na	0	0	0	0	0	0	0	0	0	dammaintenance	na
snare_07	09-04-2022	4:46	AM	4:46:00	10	beaver	na	1	1	1	0	0	0	1	1	1	under	0	0	0	1	1	0	0	0	0	dammaintenance	na
snare_07	09-04-2022	4:47	AM	4:47:00	11	beaver	na	1	1	1	0	0	0	1	1	1	under	0	1	1	1	0	0	0	0	0	traveling	na
snare_07	09-04-2022	5:50	AM	5:50:00	5	beaver	na	1	1	1	0	0	0	1	1	1	under	0	0	0	1	0	0	0	0	0	traveling	na
snare_07	09-04-2022	5:55	AM	5:55:00	4	beaver	na	1	1	1	0	0	0	1	1	1	under	0	0	0	1	0	0	0	0	0	traveling	na
snare_07	09-04-2022	5:58	AM	5:58:00	5	beaver	na	1	1	1	0	0	0	1	1	1	under	0	0	0	1	0	0	0	0	0	traveling	na
snare_07	09-04-2022	6:08	AM	6:08:00	4	beaver	na	1	1	1	0	0	0	1	1	1	under	0	0	0	1	0	0	0	0	0	scentmarking	na
snare_07	09-04-2022	6:09	AM	6:09:00	7	beaver	na	1	1	1	0	0	0	1	1	1	under	0	0	0	1	1	0	0	0	0	traveling	na
snare_07	09-04-2022	6:09	AM	6:09:00	7	beaver	na	1	1	1	0	0	0	1	1	1	under	0	0	0	1	0	0	0	0	0	scentmarking	na
snare_07	09-04-2022	6:12	AM	6:12:00	7	beaver	na	1	1	1	0	0	0	1	0	0	na	0	0	0	0	0	0	0	0	0	dammaintenance	na
snare_07	09-04-2022	6:39	AM	6:39:00	6	beaver	na	1	1	1	0	0	0	1	0	0	na	0	0	0	0	0	0	0	0	0	dammaintenance	na
snare_07	09-04-2022	6:44	AM	6:44:00	6	beaver	na	1	1	1	0	0	0	1	0	0	na	0	0	0	0	0	0	0	0	0	dammaintenance	lounging
snare_07	09-04-2022	6:53	AM	6:53:00	4	beaver	na	1	1	1	0	0	0	1	0	0	na	0	0	0	0	0	0	0	0	0	dammaintenance	na
snare_07	09-04-2022	7:04	AM	7:04:00	6	beaver	na	1	1	1	0	0	0	1	1	1	under	0	0	0	1	0	0	0	0	0	traveling	na
snare_07	09-04-2022	7:41	AM	7:41:00	6	beaver	na	1	1	1	0	0	0	1	0	0	na	0	0	0	0	0	0	0	0	0	dammaintenance	na
snare_07	09-04-2022	7:42	PM	19:42:00	17	bluejay	na	1	1	1	0	0	0	1	0	0	na	0	0	0	0	0	0	0	0	0	investigating	na
snare_07	09-04-2022	9:43	PM	21:43:00	10	beaver	na	1	1	1	0	0	0	1	1	1	under	0	1	1	1	0	0	0	1	0	traveling	na
snare_07	09-04-2022	9:43	PM	21:43:00	12	beaver	na	1	1	1	0	0	0	1	0	0	na	0	0	0	0	0	0	0	0	0	foraging	na
snare_07	09-04-2022	9:43	PM	21:43:00	14	beaver	na	4	4	4	0	0	0	4	1	2	under	1	0	1	1	0	0	0	1	0	foraging	investigatingsnare
snare_07	09-04-2022	9:44	PM	21:44:00	14	beaver	na	4	4	4	0	0	0	4	0	0	na	0	0	0	0	0	0	0	0	0	foraging	swimming
snare_07	09-04-2022	9:44	PM	21:44:00	14	beaver	na	3	3	3	0	0	0	3	1	2	over	0	0	0	0	0	1	1	0	1	travelingwithfood	na
snare_07	09-04-2022	9:48	PM	21:48:00	15	beaver	na	1	1	1	0	0	0	1	1	1	under	0	0	0	1	0	0	0	0	0	foraging	na
snare_07	09-04-2022	9:49	PM	21:49:00	15	beaver	na	1	1	1	0	0	0	1	1	1	over	0	0	0	0	0	1	1	0	1	traveling	na
snare_07	09-04-2022	10:12	PM	22:12:00	11	beaver	na	1	1	1	0	0	0	1	0	0	na	0	0	0	0	0	0	0	0	0	dammaintenance	na
snare_07	09-04-2022	10:14	PM	22:14:00	12	beaver	na	1	1	1	0	0	0	1	0	0	na	0	0	0	0	0	0	0	0	0	dammaintenance	na
snare_07	09-04-2022	10:15	PM	22:15:00	12	beaver	na	1	1	1	0	0	0	1	0	0	na	0	0	0	0	0	0	0	0	0	dammaintenance	swimming
snare_07	09-04-2022	10:16	PM	22:16:00	12	beaver	na	1	1	1	0	0	0	1	0	0	na	0	0	0	0	0	0	0	0	0	dammaintenance	na
snare_07	09-04-2022	10:18	PM	22:18:00	13	beaver	na	1	1	1	0	0	0	1	0	0	na	0	0	0	0	0	0	0	0	0	dammaintenance	na
snare_07	09-04-2022	10:32	PM	22:32:00	11	beaver	na	1	1	1	0	0	0	1	1	1	under	0	0	1	1	0	0	0	0	0	traveling	na
snare_07	09-04-2022	10:34	PM	22:34:00	11	beaver	na	1	1	1	0	0	0	1	1	1	under	1	1	1	1	0	0	0	0	0	travelingwithfood	na
snare_07	09-04-2022	10:52	PM	22:52:00	10	beaver	na	1	1	1	0	0	0	1	1	1	under	1	1	0	0	1	0	0	0	0	investigatingsnare	na
snare_07	09-04-2022	10:52	PM	22:52:00	11	beaver	na	1	1	1	0	0	0	1	1	1	under	0	0	0	1	1	0	0	0	0	foraging	na
snare_07	09-04-2022	10:55	PM	22:55:00	11	beaver	na	1	1	1	0	0	0	1	1	1	under	0	1	1	1	0	0	0	0	0	traveling	na
snare_07	09-04-2022	10:58	PM	22:58:00	11	muskrat	na	1	1	1	0	0	0	1	0	0	na	0	0	0	0	0	0	0	0	0	traveling	na
snare_07	09-04-2022	11:02	PM	23:02:00	12	beaver	na	1	1	1	0	0	0	1	1	1	under	0	1	1	1	0	0	0	0	0	traveling	na
snare_07	09-04-2022	11:51	PM	23:51:00	9	muskrat	na	1	1	1	0	0	0	1	0	0	na	0	0	0	0	0	0	0	0	0	traveling	na
snare_07	09-04-2022	11:52	PM	23:52:00	9	muskrat	na	1	1	1	0	0	0	1	0	0	na	0	0	0	0	0	0	0	0	0	investigatingsnare.and.traveling	na
snare_07	09-05-2022	12:12	AM	0:12:00	8	muskrat	na	1	1	1	0	0	0	1	0	0	na	0	0	0	0	0	0	0	0	0	swimming	na
snare_07	09-05-2022	12:24	AM	0:24:00	7	beaver	na	1	1	1	0	0	0	1	1	1	under	0	0	0	1	0	0	0	0	0	scentmarking	na
snare_07	09-05-2022	12:26	AM	0:26:00	10	beaver	na	1	1	1	0	0	0	1	1	1	under	0	1	1	1	0	0	0	0	0	travelingwithfood	na
snare_07	09-05-2022	12:29	AM	0:29:00	10	beaver	na	1	1	1	0	0	0	1	1	1	under	0	0	0	1	0	0	0	0	0	foraging	na
snare_07	09-05-2022	12:30	AM	0:30:00	10	beaver	na	1	1	1	0	0	0	1	0	0	na	0	0	0	0	0	0	0	0	0	foraging	na
snare_07	09-05-2022	12:31	AM	0:31:00	10	beaver	na	1	1	1	0	0	0	1	1	1	under	1	0	0	0	0	0	0	0	0	investigating	na
snare_07	09-05-2022	12:31	AM	0:31:00	12	beaver	na	1	1	1	0	0	0	1	1	1	under	0	0	0	1	0	0	0	0	0	traveling	na
snare_07	09-05-2022	1:05	AM	1:05:00	7	beaver	na	1	1	1	0	0	0	1	1	1	side	1	0	0	0	0	0	0	0	0	investigatingsnare	na
snare_07	09-05-2022	1:06	AM	1:06:00	8	beaver	na	1	1	1	0	0	0	1	0	0	na	0	0	0	0	0	0	0	0	0	swimming	na
snare_07	09-05-2022	1:08	AM	1:08:00	8	beaver	na	1	1	1	0	0	0	1	1	1	under	0	0	1	1	0	0	0	0	0	scentmarking	na
snare_07	09-05-2022	1:11	AM	1:11:00	8	beaver	na	1	1	1	0	0	0	1	1	1	under	0	0	1	1	0	0	0	0	0	traveling	na
snare_07	09-05-2022	1:13	AM	1:13:00	9	beaver	na	1	1	1	0	0	0	1	0	0	na	0	0	0	0	0	0	0	0	0	dammaintenance	na
snare_07	09-05-2022	1:20	AM	1:20:00	9	beaver	na	1	1	1	0	0	0	1	1	1	side	1	1	0	0	0	0	0	0	0	investigatingsnare	na
snare_07	09-05-2022	1:21	AM	1:21:00	10	beaver	na	2	2	2	0	0	0	2	1	1	over	0	0	0	0	0	1	1	0	1	dammaintenance	swimming
snare_07	09-05-2022	1:22	AM	1:22:00	10	beaver	na	1	1	1	0	0	0	1	1	1	under	1	1	0	0	0	0	0	0	0	investigatingsnare	na
snare_07	09-05-2022	1:23	AM	1:23:00	11	beaver	na	1	1	1	0	0	0	1	1	1	under	0	0	0	1	0	0	0	0	0	traveling	na
snare_07	09-05-2022	1:25	AM	1:25:00	12	beaver	na	1	1	1	0	0	0	1	0	0	na	0	0	0	0	0	0	0	0	0	traveling	na
snare_07	09-05-2022	1:55	AM	1:55:00	8	beaver	na	1	1	1	0	0	0	1	1	1	under	0	0	1	1	0	0	0	0	0	traveling	na
snare_07	09-05-2022	1:57	AM	1:57:00	9	beaver	na	1	1	1	0	0	0	1	1	1	under	0	0	0	1	0	0	0	0	0	travelingwithfood	na
snare_07	09-05-2022	2:06	AM	2:06:00	9	muskrat	na	1	1	1	0	0	0	1	0	0	na	0	0	0	0	0	0	0	0	0	traveling	na
snare_07	09-05-2022	2:27	AM	2:27:00	8	beaver	na	1	1	1	0	0	0	1	1	1	under	0	0	0	1	0	0	0	0	0	travelingwithfood	na
snare_07	09-05-2022	2:28	AM	2:28:00	9	beaver	na	1	1	1	0	0	0	1	0	0	na	0	0	0	0	0	0	0	0	0	foraging	na
snare_07	09-05-2022	2:30	AM	2:30:00	9	beaver	na	1	1	1	0	0	0	1	1	1	under	1	1	1	1	0	0	0	0	0	traveling	na
snare_07	09-05-2022	2:34	AM	2:34:00	9	beaver	na	1	1	1	0	0	0	1	1	1	over	1	0	0	0	0	1	1	0	1	traveling	na
snare_07	09-05-2022	2:35	AM	2:35:00	10	beaver	na	1	1	1	0	0	0	1	1	1	over	0	0	0	0	0	1	1	0	1	traveling	na
snare_07	09-05-2022	2:43	AM	2:43:00	8	beaver	na	1	1	1	0	0	0	1	1	1	under	0	1	1	1	0	0	0	0	0	traveling	na
snare_07	09-05-2022	2:45	AM	2:45:00	8	beaver	na	1	1	1	0	0	0	1	1	1	under	0	0	0	1	0	0	0	0	0	dammaintenance	na
snare_07	09-05-2022	2:45	AM	2:45:00	9	beaver	na	1	1	1	0	0	0	1	1	1	under	0	0	0	1	0	0	0	0	0	traveling	na
snare_07	09-05-2022	2:52	AM	2:52:00	9	beaver	na	1	1	1	0	0	0	1	1	1	under	0	1	1	1	0	0	0	0	0	traveling	na
snare_07	09-05-2022	2:53	AM	2:53:00	8	beaver	na	2	2	2	0	0	0	2	0	0	na	0	0	0	0	0	0	0	0	0	foraging	swimming
snare_07	09-05-2022	2:55	AM	2:55:00	9	beaver	na	1	1	1	0	0	0	1	1	1	over	0	0	0	0	0	1	1	0	1	travelingwithfood	na
snare_07	09-05-2022	3:16	AM	3:16:00	10	beaver	na	1	1	1	0	0	0	1	1	1	under	0	0	0	1	0	0	0	0	0	travelingwithfood	na
snare_07	09-05-2022	3:16	AM	3:16:00	10	beaver	na	1	1	1	0	0	0	1	1	1	under	0	0	1	1	0	0	0	0	0	traveling	na
snare_07	09-05-2022	3:42	AM	3:42:00	8	beaver	na	1	1	1	0	0	0	1	0	0	na	0	0	0	0	0	0	0	0	0	dammaintenance	na
snare_07	09-05-2022	3:42	AM	3:42:00	9	beaver	na	1	1	1	0	0	0	1	1	1	side	0	0	0	1	1	0	0	1	0	dammaintenance	na
snare_07	09-05-2022	4:07	AM	4:07:00	8	beaver	na	2	2	2	0	0	0	2	0	0	na	0	0	0	0	0	0	0	0	0	dammaintenance	na
snare_07	09-05-2022	4:07	AM	4:07:00	9	beaver	na	2	2	2	0	0	0	2	0	0	na	0	0	0	0	0	0	0	0	0	foraging	swimming
snare_07	09-05-2022	4:09	AM	4:09:00	9	beaver	na	1	1	1	0	0	0	1	0	0	na	0	0	0	0	0	0	0	0	0	dammaintenance	na
snare_07	09-05-2022	4:10	AM	4:10:00	9	beaver	na	1	1	1	0	0	0	1	0	0	na	0	0	0	0	0	0	0	0	0	dammaintenance	na
snare_07	09-05-2022	4:11	AM	4:11:00	10	beaver	na	1	1	1	0	0	0	1	1	1	under	0	0	0	1	0	0	0	0	0	traveling	na
snare_07	09-05-2022	4:13	AM	4:13:00	10	beaver	na	1	1	1	0	0	0	1	0	0	na	0	0	0	0	0	0	0	0	0	dammaintenance	na
snare_07	09-05-2022	4:15	AM	4:15:00	10	muskrat	na	1	1	1	0	0	0	1	0	0	na	0	0	0	0	0	0	0	0	0	traveling	na
snare_07	09-05-2022	4:17	AM	4:17:00	10	beaver	na	1	1	1	0	0	0	1	1	1	under	0	0	0	1	0	0	0	0	0	travelingwithfood	na
snare_07	09-05-2022	4:19	AM	4:19:00	10	beaver	na	1	1	1	0	0	0	1	1	1	under	0	0	0	1	0	0	0	0	0	traveling	na
snare_07	09-05-2022	4:27	AM	4:27:00	9	beaver	na	1	1	1	0	0	0	1	1	1	under	0	0	0	1	0	0	0	0	0	travelingwithfood	na
snare_07	09-05-2022	4:47	AM	4:47:00	7	beaver	na	2	2	2	0	0	0	2	1	2	under	1	1	1	1	0	0	0	0	0	dammaintenance	na
snare_07	09-05-2022	4:47	AM	4:47:00	8	beaver	na	1	1	1	0	0	0	1	1	1	under	0	0	0	1	0	0	0	1	0	traveling	na
snare_07	09-05-2022	4:49	AM	4:49:00	8	beaver	na	2	2	2	0	0	0	2	1	2	over.under	1	1	0	1	0	1	1	0	1	travelingwithfood	na
snare_07	09-05-2022	4:51	AM	4:51:00	9	beaver	na	2	2	2	0	0	0	2	1	2	under	0	0	0	1	0	0	0	0	0	traveling	na
snare_07	09-05-2022	4:52	AM	4:52:00	10	beaver	na	1	1	1	0	0	0	1	0	0	na	0	0	0	0	0	0	0	0	0	standing	na
snare_07	09-05-2022	4:55	AM	4:55:00	9	beaver	na	2	2	2	0	0	0	2	1	2	under	0	0	0	1	0	0	0	0	0	traveling	na
snare_07	09-05-2022	4:56	AM	4:56:00	10	beaver	na	1	1	1	0	0	0	1	1	1	under	0	0	0	1	0	0	0	0	0	traveling	na
snare_07	09-05-2022	4:57	AM	4:57:00	10	beaver	na	1	1	1	0	0	0	1	1	1	under	0	0	0	1	0	0	0	0	0	dammaintenance	na
snare_07	09-05-2022	4:57	AM	4:57:00	10	beaver	na	1	1	1	0	0	0	1	1	1	under	0	0	0	1	0	0	0	0	0	traveling	na
snare_07	09-05-2022	5:00	AM	5:00:00	10	beaver	na	1	1	1	0	0	0	1	1	1	under	0	1	1	1	0	0	0	0	0	traveling	na
snare_07	09-05-2022	5:02	AM	5:02:00	11	beaver	na	1	1	1	0	0	0	1	1	1	under	0	0	0	1	0	0	0	0	0	standing	na
snare_07	09-05-2022	5:02	AM	5:02:00	11	beaver	na	1	1	1	0	0	0	1	0	0	na	0	0	0	0	0	0	0	0	0	traveling	na
snare_07	09-05-2022	5:03	AM	5:03:00	11	beaver	na	2	2	2	0	0	0	2	1	2	under	1	1	0	1	0	0	0	0	0	travelingwithfood	na
snare_07	09-05-2022	5:14	AM	5:14:00	8	beaver	na	1	1	1	0	0	0	1	1	1	under	0	0	0	1	0	0	0	0	0	dammaintenance	na
snare_07	09-05-2022	5:15	AM	5:15:00	9	beaver	na	1	1	1	0	0	0	1	1	1	under	1	1	0	0	0	0	0	0	0	traveling	na
snare_07	09-05-2022	5:15	AM	5:15:00	9	beaver	na	1	1	1	0	0	0	1	1	1	under	1	0	0	1	1	0	0	0	0	traveling	na
snare_07	09-05-2022	5:16	AM	5:16:00	11	beaver	na	1	1	1	0	0	0	1	1	1	under	0	0	0	1	0	0	0	0	0	dammaintenance	na
snare_07	09-05-2022	5:16	AM	5:16:00	11	beaver	na	1	1	1	0	0	0	1	0	0	na	0	0	0	0	0	0	0	0	0	traveling	na
snare_07	09-05-2022	5:17	AM	5:17:00	12	beaver	na	1	1	1	0	0	0	1	1	1	under	0	0	0	1	0	0	0	0	0	traveling	na
snare_07	09-05-2022	5:17	AM	5:17:00	13	beaver	na	1	1	1	0	0	0	1	1	1	under	0	1	0	0	0	0	0	0	0	dammaintenance	na
snare_07	09-05-2022	5:17	AM	5:17:00	14	beaver	na	1	1	1	0	0	0	1	1	1	under	0	0	0	1	0	0	0	0	0	standing	na
snare_07	09-05-2022	5:18	AM	5:18:00	14	beaver	na	1	1	1	0	0	0	1	1	1	under	0	0	0	1	0	0	0	0	0	traveling	na
snare_07	09-05-2022	5:19	AM	5:19:00	14	beaver	na	1	1	1	0	0	0	1	1	1	under	0	0	0	1	1	0	0	0	0	scentmarking	na
snare_07	09-05-2022	5:19	AM	5:19:00	15	beaver	na	1	1	1	0	0	0	1	1	1	under	1	0	0	1	0	0	0	0	0	traveling	na
snare_07	09-05-2022	5:20	AM	5:20:00	16	beaver	na	1	1	1	0	0	0	1	0	0	na	0	0	0	0	0	0	0	0	0	scentmarking	na
snare_07	09-05-2022	5:20	AM	5:20:00	16	beaver	na	1	1	1	0	0	0	1	1	1	under	0	0	0	1	0	0	0	0	0	scentmarking	na
snare_07	09-05-2022	5:21	AM	5:21:00	16	beaver	na	1	1	1	0	0	0	1	1	1	under	0	0	0	1	0	0	0	0	0	traveling	na
snare_07	09-05-2022	5:21	AM	5:21:00	16	beaver	na	1	1	1	0	0	0	1	1	1	under	0	0	0	1	0	0	0	0	0	scentmarking	na
snare_07	09-05-2022	5:22	AM	5:22:00	16	beaver	na	1	1	1	0	0	0	1	1	1	under	0	0	0	1	0	0	0	0	0	traveling	na
snare_07	09-05-2022	5:22	AM	5:22:00	16	beaver	na	1	1	1	0	0	0	1	0	0	na	0	0	0	0	0	0	0	0	0	dammaintenance	na
snare_07	09-05-2022	5:23	AM	5:23:00	16	beaver	na	1	1	1	0	0	0	1	1	1	under	0	0	0	1	0	0	0	0	0	travelingwithfood	na
snare_07	09-05-2022	5:24	AM	5:24:00	16	beaver	na	1	1	1	0	0	0	1	1	1	under	0	0	0	1	0	0	0	0	0	traveling	na
snare_07	09-05-2022	5:25	AM	5:25:00	16	beaver	na	1	1	1	0	0	0	1	1	1	under	0	0	0	1	0	0	0	0	0	scentmarking	na
snare_07	09-05-2022	5:25	AM	5:25:00	16	beaver	na	1	1	1	0	0	0	1	1	1	under	0	0	0	1	0	0	0	0	0	traveling	na
snare_07	09-05-2022	5:26	AM	5:26:00	16	beaver	na	2	2	2	0	0	0	2	1	1	under	0	0	1	1	0	0	0	0	0	scentmarking	dammaintenance
snare_07	09-05-2022	5:27	AM	5:27:00	16	beaver	na	1	1	1	0	0	0	1	1	1	under	1	1	0	1	0	0	0	0	0	travelingwithfood	na
snare_07	09-05-2022	5:27	AM	5:27:00	16	beaver	na	2	2	2	0	0	0	2	1	2	under	0	1	1	1	0	0	0	0	0	travelingwithfood	na
snare_07	09-05-2022	5:40	AM	5:40:00	8	beaver	na	1	1	1	0	0	0	1	1	1	under	0	1	0	1	1	0	0	0	0	travelingwithfood	na
snare_07	09-05-2022	5:41	AM	5:41:00	10	beaver	na	2	1	2	0	0	0	2	0	0	na	0	0	0	0	0	0	0	0	0	traveling	na
snare_07	09-05-2022	5:41	AM	5:41:00	12	beaver	na	1	1	1	0	0	0	1	1	1	over	1	1	0	0	0	0	1	0	0	investigatingsnare	na
snare_07	09-05-2022	5:41	AM	5:42:00	12	beaver	na	1	1	1	0	0	0	1	1	1	under	0	0	0	1	0	0	0	0	0	traveling	na
snare_07	09-05-2022	5:50	AM	5:50:00	10	beaver	na	1	1	1	0	0	0	1	1	1	over	1	0	0	0	0	0	1	0	1	traveling	na
snare_07	09-05-2022	6:04	AM	6:04:00	6	beaver	na	1	1	1	0	0	0	1	1	1	under	0	0	0	1	0	0	0	0	0	traveling	na
snare_07	09-05-2022	6:05	AM	6:05:00	9	beaver	na	1	1	1	0	0	0	1	1	1	under	0	0	0	1	0	0	0	0	0	foraging	na
snare_07	09-05-2022	6:05	AM	6:05:00	8	beaver	na	2	2	2	0	0	0	2	1	1	under	0	0	0	1	0	0	0	1	0	swimming	na
snare_07	09-05-2022	6:06	AM	6:06:00	9	beaver	na	1	1	1	0	0	0	1	1	1	under	0	1	1	1	0	0	0	0	0	traveling	na
snare_07	09-05-2022	7:20	AM	7:20:00	6	beaver	na	1	1	1	0	0	0	1	1	1	over	1	0	0	0	0	1	1	0	1	traveling	na
snare_07	09-05-2022	7:27	AM	7:27:00	5	beaver	na	1	1	1	0	0	0	1	1	1	over	1	0	0	0	0	1	1	0	1	travelingwithfood	na
snare_07	09-05-2022	7:31	AM	7:31:00	7	beaver	na	1	1	1	0	0	0	1	0	0	na	0	0	0	0	0	0	0	0	0	foraging	na
snare_07	09-05-2022	7:32	AM	7:32:00	8	beaver	unkduck	4	4	4	0	0	0	4	0	0	na	0	0	0	0	0	0	0	0	0	foraging	na
snare_07	09-05-2022	7:35	AM	7:35:00	8	beaver	na	1	1	1	0	0	0	1	0	0	na	0	0	0	0	0	0	0	0	0	foraging	na
snare_07	09-05-2022	7:36	AM	7:36:00	8	beaver	na	1	1	1	0	0	0	1	0	0	na	0	0	0	0	0	0	0	0	0	foraging	na
snare_07	09-05-2022	7:39	AM	7:39:00	9	beaver	na	1	1	1	0	0	0	1	1	1	under	0	0	1	1	0	0	0	0	0	traveling	na
snare_07	09-05-2022	7:41	AM	7:41:00	9	beaver	na	2	2	2	0	0	0	2	1	1	under	0	1	1	1	0	0	0	0	0	travelingwithfood	na
snare_07	09-05-2022	7:48	AM	7:48:00	8	beaver	na	2	2	2	0	0	0	2	0	0	na	0	0	0	0	0	0	0	0	0	dammaintenance	na
snare_07	09-05-2022	8:22	PM	20:22:00	17	beaver	na	1	1	1	0	0	0	1	0	0	na	0	0	0	0	0	0	0	0	0	foraging	na
snare_07	09-05-2022	9:42	PM	21:42:00	12	beaver	na	1	1	1	0	0	0	1	1	1	under	0	0	1	1	0	0	0	0	0	traveling	na
snare_07	09-05-2022	9:46	PM	21:46:00	15	beaver	na	1	1	1	0	0	0	1	1	1	under	0	1	1	1	0	0	0	0	0	travelingwithfood	na
snare_07	09-05-2022	10:41	PM	22:41:00	14	beaver	na	1	1	1	0	0	0	1	0	0	na	0	0	0	0	0	0	0	0	0	dammaintenance	na
snare_07	09-05-2022	10:41	PM	22:41:00	15	beaver	na	1	1	1	0	0	0	1	1	1	over	1	0	0	0	0	0	0	0	0	dammaintenance	na
snare_07	09-06-2022	12:11	AM	0:11:00	13	beaver	na	1	1	1	0	0	0	1	1	1	under	0	1	1	1	0	0	0	0	0	scentmarking	na
snare_07	09-06-2022	12:12	AM	0:12:00	14	beaver	na	2	2	2	0	0	0	2	1	2	over.side	1	0	0	0	1	0	1	0	0	traveling	na
snare_07	09-06-2022	12:14	AM	0:14:00	14	beaver	na	1	1	1	0	0	0	1	1	1	over	0	0	0	0	1	0	1	0	0	traveling	na	1
snare_07	09-06-2022	12:14	AM	0:14:00	15	beaver	na	2	2	2	0	0	0	2	1	2	over	1	1	0	0	1	1	1	0	1	travelingwithfood	na
snare_07	09-06-2022	12:15	AM	0:15:00	14	beaver	na	1	1	1	0	0	0	1	1	1	over	0	0	0	0	0	0	0	0	1	traveling	na
snare_07	09-06-2022	12:16	AM	0:16:00	16	beaver	na	1	1	1	0	0	0	1	0	0	na	0	0	0	0	0	0	0	0	0	dammaintenance	na
snare_07	09-06-2022	12:23	AM	0:23:00	15	beaver	na	1	1	1	0	0	0	1	0	0	na	0	0	0	0	0	0	0	0	0	swimming	na
snare_07	09-06-2022	12:34	AM	0:34:00	12	beaver	na	1	1	1	0	0	0	1	0	0	na	0	0	0	0	0	0	0	0	0	dammaintenance	na
snare_07	09-06-2022	1:41	AM	1:41:00	12	beaver	na	2	2	2	0	0	0	2	0	0	na	0	0	0	0	0	0	0	0	0	swimming	na
snare_07	09-06-2022	2:07	AM	2:07:00	13	beaver	na	1	1	1	0	0	0	1	0	0	na	0	0	0	0	0	0	0	0	0	dammaintenance	na
snare_07	09-06-2022	2:48	AM	2:48:00	11	beaver	na	1	1	1	0	0	0	1	0	0	na	0	0	0	0	0	0	0	0	0	dammaintenance	na
snare_07	09-06-2022	2:50	AM	2:50:00	12	beaver	na	1	1	1	0	0	0	1	1	1	side	1	0	0	0	0	0	0	0	0	dammaintenance	na
snare_07	09-06-2022	2:52	AM	2:52:00	12	beaver	na	1	1	1	0	0	0	1	0	0	na	0	0	0	0	0	0	0	0	0	swimming	na
snare_07	09-06-2022	3:05	AM	3:05:00	12	beaver	na	1	1	1	0	0	0	1	0	0	na	0	0	0	0	0	0	0	0	0	dammaintenance	na
snare_07	09-06-2022	3:17	AM	3:17:00	11	beaver	na	1	1	1	0	0	0	1	0	0	na	0	0	0	0	0	0	0	0	0	swimming	na
snare_07	09-06-2022	3:18	AM	3:18:00	12	beaver	na	1	1	1	0	0	0	1	1	1	over	1	1	0	0	0	0	1	0	0	travelingwithfood	na
snare_07	09-06-2022	3:19	AM	3:19:00	13	beaver	na	1	1	1	0	0	0	1	1	1	over	0	0	0	0	0	0	0	0	1	travelingwithfood	na
snare_07	09-06-2022	3:23	AM	3:23:00	12	beaver	na	2	2	2	0	0	0	2	1	1	under	0	1	1	1	1	0	0	0	0	dammaintenance	na
snare_07	09-06-2022	3:24	AM	3:24:00	13	beaver	na	3	2	3	0	0	0	3	0	0	na	0	0	0	0	0	0	0	0	0	swimming	na
snare_07	09-06-2022	3:24	AM	3:24:00	13	beaver	na	1	1	1	0	0	0	1	1	1	side	1	0	0	0	0	0	1	0	0	investigatingsnare	dammaintenance
snare_07	09-06-2022	3:25	AM	3:25:00	15	beaver	na	1	1	1	0	0	0	1	1	1	over	0	0	0	0	0	1	1	0	1	traveling	na
snare_07	09-06-2022	3:27	AM	3:27:00	15	beaver	na	1	1	1	0	0	0	1	1	1	under	0	0	1	1	0	0	0	0	0	travelingwithfood	na
snare_07	09-06-2022	3:29	AM	3:29:00	15	beaver	na	1	1	1	0	0	0	1	1	1	under	0	1	1	1	0	0	0	0	0	traveling	na
snare_07	09-06-2022	3:41	AM	3:41:00	12	beaver	na	1	1	1	0	0	0	1	1	1	side	1	0	0	0	0	0	1	0	0	investigatingsnare	na
snare_07	09-06-2022	3:42	AM	3:42:00	13	beaver	na	1	1	1	0	0	0	1	1	1	side	1	0	0	0	0	0	1	0	0	investigatingsnare	na	0
snare_07	09-06-2022	3:42	AM	3:42:00	14	beaver	na	1	1	1	0	0	0	1	1	1	side	1	0	0	0	0	0	1	0	0	investigatingsnare	na
snare_07	09-06-2022	3:43	AM	3:43:00	15	beaver	na	1	1	1	0	0	0	1	1	1	side	1	0	0	0	0	0	1	0	0	investigatingsnare	na
snare_07	09-06-2022	3:43	AM	3:43:00	15	beaver	na	2	1	2	0	0	0	2	0	0	na	0	0	0	0	0	0	0	0	0	swimming	na
snare_10	09-18-2022	3:06	AM	3:06:00	17	beaver	na	1	1	1	0	0	0	1	1	1	over	0	0	0	0	0	1	1	0	1	traveling	na
snare_10	09-18-2022	3:08	AM	3:08:00	18	beaver	na	1	1	1	0	0	0	1	1	1	over	1	0	0	0	0	1	1	0	1	traveling	na
snare_10	09-19-2022	2:35	PM	14:35:00	26	canadajay	na	1	1	1	0	0	0	1	0	0	na	0	0	0	0	0	0	0	0	0	investigating	na
snare_10	09-21-2022	4:14	AM	4:14:00	9	beaver	na	1	1	1	0	0	0	1	1	1	over	0	0	1	0	0	1	1	0	1	travelingwithfood	na
snare_10	09-22-2022	6:15	AM	6:15:00	3	americanmink	na	1	1	1	0	0	0	1	1	1	under	0	0	0	1	0	0	0	0	1	scentmarking.and.investigating	na
snare_10	09-22-2022	1:04	PM	13:04:00	22	canadajay	na	1	1	1	0	0	0	1	0	0	na	0	0	0	0	0	0	0	0	0	foraging	na
snare_10	09-23-2022	9:42	PM	21:42:00	11	americanmink	na	1	1	1	0	0	0	1	0	0	na	0	0	0	0	0	0	0	0	0	traveling	na
snare_07	09-04-2022	12:06	AM	0:06:00	7	beaver	na	2	2	2	1	0	0	2	0	0	na	0	0	0	0	0	0	0	0	0	dammaintenance	na
snare_10	09-24-2022	6:49	AM	6:49:00	10	unkbird	na	1	1	1	0	0	0	1	0	0	na	0	0	0	0	0	0	0	0	0	flying	na
snare_07	09-04-2022	3:20	AM	3:20:00	7	beaver	na	2	1	0	2	0	0	2	0	0	na	0	0	0	0	0	0	0	0	0	dammaintenance	na
snare_10	09-25-2022	11:56	AM	11:56:00	16	robin	na	1	1	1	0	0	0	1	0	0	na	0	0	0	0	0	0	0	0	0	traveling	na
snare_07	10-10-2022	11:19	PM	23:19:00	10	beaver	na	1	1	0	1	0	0	1	1	1	under	0	0	0	1	0	0	0	0	0	traveling	na
snare_10	09-25-2022	10:43	PM	22:43:00	8	muskrat	na	1	1	1	0	0	0	1	0	0	na	0	0	0	0	0	0	0	0	0	traveling	na
snare_10	09-26-2022	7:28	PM	19:28:00	7	unkbird	na	1	1	1	0	0	0	1	0	0	na	0	0	0	0	0	0	0	0	0	traveling	na
snare_10	09-26-2022	9:32	PM	21:32:00	5	beaver	na	1	1	1	0	0	0	1	1	1	under.side	1	1	0	0	1	0	0	0	0	traveling	na
snare_07	09-03-2022	6:23	AM	6:23:00	6	beaver	na	1	1	1	0	0	0	1	1	1	under	1	1	0	0	1	0	0	0	0	dammaintenance	na
snare_10	09-26-2022	10:53	PM	22:53:00	4	beaver	na	1	1	1	0	0	0	1	1	1	under	1	1	1	1	0	0	0	0	0	scentmarking	na
snare_10	09-26-2022	10:59	PM	22:59:00	4	beaver	na	1	1	1	0	0	0	1	1	1	over	0	0	0	0	0	1	1	0	1	travelingwithfood	na
snare_10	09-26-2022	11:05	PM	23:05:00	4	beaver	na	1	1	1	0	0	0	1	1	1	under	1	1	1	1	0	0	0	0	0	scentmarking	na
snare_07	10-10-2022	11:19	PM	23:19:00	12	beaver	na	1	1	0	1	0	0	1	0	0	na	0	0	0	0	0	0	0	0	0	investigating	na
snare_10	09-26-2022	11:06	PM	23:06:00	6	beaver	na	1	1	1	0	0	0	1	1	1	under	1	1	0	0	0	0	0	0	0	scentmarking	na
snare_10	09-27-2022	12:11	AM	0:11:00	2	beaver	na	1	1	1	0	0	0	1	1	2	side	0	1	1	0	1	0	0	1	0	scentmarking	na
snare_07	10-10-2022	11:20	PM	23:20:00	13	beaver	na	2	2	1	1	0	0	2	1	1	under	0	0	0	1	0	0	0	0	0	investigating	swimming
snare_10	09-27-2022	5:57	AM	5:57:00	0	beaver	na	1	1	1	0	0	0	1	0	0	na	0	0	0	0	0	0	0	0	0	traveling	na
snare_10	09-27-2022	9:28	AM	9:28:00	1	robin	na	2	1	1	0	0	0	1	0	0	na	0	0	0	0	0	0	0	0	0	traveling	na
snare_10	09-27-2022	9:32	AM	9:32:00	3	robin	na	2	2	2	0	0	0	2	0	0	na	0	0	0	0	0	0	0	0	0	traveling.and.bathing	na
snare_10	09-27-2022	10:30	AM	10:30:00	3	robin	unkbird	2	2	2	0	0	0	2	0	0	na	0	0	0	0	0	0	0	0	0	standing	flying
snare_10	09-27-2022	10:34	AM	10:34:00	4	robin	na	1	1	1	0	0	0	1	0	0	na	0	0	0	0	0	0	0	0	0	traveling	na
snare_10	09-27-2022	10:35	AM	10:35:00	5	robin	na	1	1	1	0	0	0	1	0	0	na	0	0	0	0	0	0	0	0	0	drinking	na
snare_10	09-27-2022	10:37	AM	10:37:00	6	robin	na	1	1	1	0	0	0	1	0	0	na	0	0	0	0	0	0	0	0	0	traveling	na
snare_10	09-27-2022	10:40	AM	10:40:00	5	robin	na	1	1	1	0	0	0	1	0	0	na	0	0	0	0	0	0	0	0	0	traveling	na
snare_10	09-27-2022	10:41	AM	10:41:00	8	robin	unkbird	2	2	2	0	0	0	2	0	0	na	0	0	0	0	0	0	0	0	0	traveling	flying
snare_10	09-27-2022	10:45	AM	10:45:00	5	robin	unkbird	2	2	2	0	0	0	2	0	0	na	0	0	0	0	0	0	0	0	0	traveling	flying
snare_10	09-27-2022	10:46	AM	10:46:00	7	robin	na	1	1	1	0	0	0	1	0	0	na	0	0	0	0	0	0	0	0	0	traveling	na
snare_10	09-27-2022	10:46	AM	10:46:00	7	robin	na	1	1	1	0	0	0	1	0	0	na	0	0	0	0	0	0	0	0	0	flying	na
snare_10	09-28-2022	3:11	AM	3:11:00	-2	beaver	na	1	1	1	0	0	0	1	1	1	side	0	0	0	0	1	0	0	0	0	traveling	na
snare_07	10-10-2022	11:20	PM	23:20:00	14	beaver	na	2	2	1	1	0	0	2	1	2	under	0	0	0	1	1	0	0	0	0	investigating	investigating
snare_10	09-28-2022	3:26	AM	3:26:00	-1	beaver	na	1	1	1	0	0	0	1	0	0	na	0	0	0	0	0	0	0	0	0	traveling	na
snare_10	09-28-2022	4:23	AM	4:23:00	-2	beaver	na	1	1	1	0	0	0	1	1	1	over	0	0	0	0	0	1	1	1	1	traveling	na
snare_10	09-29-2022	11:49	PM	23:49:00	7	beaver	na	1	1	1	0	0	0	1	1	2	over.under	0	1	1	1	0	1	1	1	1	scentmarking	na
snare_10	09-30-2022	2:55	AM	2:55:00	6	beaver	na	1	1	1	0	0	0	1	1	1	side	0	1	0	0	1	0	0	0	0	scentmarking	na
snare_10	09-30-2022	3:38	AM	3:38:00	6	beaver	na	1	1	1	0	0	0	1	0	0	na	0	0	0	0	0	0	0	0	0	foraging	na
snare_10	09-30-2022	6:15	AM	6:15:00	7	americanmink	na	1	1	1	0	0	0	1	0	0	na	0	0	0	0	0	0	0	0	0	scentmarking.and.traveling	na
snare_10	09-30-2022	3:09	PM	15:09:00	23	redsquirrel	na	1	1	1	0	0	0	1	0	0	na	0	0	0	0	0	0	0	0	0	drinking	na
snare_10	09-30-2022	10:24	PM	22:24:00	11	americanmink	na	1	1	1	0	0	0	1	1	2	over	0	0	0	0	0	1	1	1	0	scentmarking.and.traveling	na
snare_10	09-30-2022	11:18	PM	23:18:00	11	muskrat	na	1	1	1	0	0	0	1	1	1	under	0	0	0	1	0	0	0	0	0	traveling	na
snare_10	09-30-2022	11:40	PM	23:40:00	11	beaver	na	1	1	1	0	0	0	1	1	1	under.side	0	1	1	0	1	0	0	0	0	scentmarking	na
snare_10	10-01-2022	1:23	AM	1:23:00	10	beaver	na	1	1	1	0	0	0	1	0	0	na	0	0	0	0	0	0	0	0	0	traveling	na
snare_10	10-01-2022	1:24	AM	1:24:00	11	beaver	na	1	1	1	0	0	0	1	1	1	side	0	0	0	0	1	0	0	0	0	traveling	na
snare_10	10-01-2022	12:37	PM	12:37:00	14	canadajay	na	1	1	1	0	0	0	1	0	0	na	0	0	0	0	0	0	0	0	0	flying	na
snare_10	10-02-2022	8:00	PM	20:00:00	13	americanmink	na	1	1	1	0	0	0	1	1	1	under	0	0	0	0	0	0	0	0	1	traveling.and.scentmarking	na
snare_10	10-03-2022	11:56	AM	11:56:00	20	mallard	na	1	1	1	0	0	0	1	0	0	na	0	0	0	0	0	0	0	0	0	swimming	na
snare_10	10-03-2022	12:37	PM	12:37:00	20	mallard	na	2	2	2	0	0	0	2	0	0	na	0	0	0	0	0	0	0	0	0	dabbling	na
snare_10	10-03-2022	12:43	PM	12:43:00	20	mallard	na	2	2	2	0	0	0	2	0	0	na	0	0	0	0	0	0	0	0	0	dabbling	na
snare_10	10-03-2022	7:17	PM	19:17:00	16	americanmink	na	1	1	1	0	0	0	1	0	0	na	0	0	0	0	0	0	0	0	0	traveling.and.scentmarking	na
snare_10	10-03-2022	7:18	PM	19:18:00	17	americanmink	na	1	1	1	0	0	0	1	0	0	na	0	0	0	0	0	0	0	0	0	investigating	na
snare_10	10-03-2022	9:20	PM	21:20:00	14	americanmink	na	2	1	1	0	0	0	1	0	0	na	0	0	0	0	0	0	0	0	0	traveling	na
snare_10	10-04-2022	12:30	AM	0:30:00	14	beaver	na	1	1	1	0	0	0	1	0	0	na	0	0	0	0	0	0	0	0	0	scentmarking	na
snare_10	10-04-2022	5:02	PM	17:02:00	18	canadajay	na	2	1	1	0	0	0	1	0	0	na	0	0	0	0	0	0	0	0	0	flying	na
snare_10	10-05-2022	10:45	AM	10:45:00	16	mallard	na	2	2	2	0	0	0	2	0	0	na	0	0	0	0	0	0	0	0	0	dabbling	na
snare_10	10-05-2022	10:45	AM	10:45:00	17	mallard	na	2	2	2	0	0	0	2	0	0	na	0	0	0	0	0	0	0	0	0	dabbling	na
snare_10	10-05-2022	10:46	AM	10:46:00	17	mallard	na	1	1	1	0	0	0	1	0	0	na	0	0	0	0	0	0	0	0	0	traveling	na
snare_10	10-05-2022	10:47	AM	10:47:00	18	swan	na	1	1	0	1	0	0	1	0	0	na	0	0	0	0	0	0	0	0	0	foraging	na
snare_10	10-05-2022	10:48	AM	10:48:00	20	swan	na	1	1	0	1	0	0	1	0	0	na	0	0	0	0	0	0	0	0	0	swimming	na
snare_10	10-05-2022	10:48	AM	10:48:00	19	mallard	na	2	2	2	0	0	0	2	0	0	na	0	0	0	0	0	0	0	0	0	traveling	na
snare_10	10-07-2022	9:41	AM	9:41:00	4	mallard	na	1	1	1	0	0	0	1	0	0	na	0	0	0	0	0	0	0	0	0	dabbling	na
snare_10	10-07-2022	9:42	AM	9:42:00	5	mallard	na	2	2	2	0	0	0	2	0	0	na	0	0	0	0	0	0	0	0	0	dabbling	na
snare_10	10-09-2022	12:38	PM	12:38:00	15	canadajay	na	1	1	1	0	0	0	1	0	0	na	0	0	0	0	0	0	0	0	0	flying	na
snare_10	10-11-2022	6:27	AM	6:27:00	7	americanmink	na	1	1	1	0	0	0	1	0	0	na	0	0	0	0	0	0	0	0	0	traveling	na
snare_10	10-12-2022	9:32	PM	21:32:00	5	americanmink	na	1	1	1	0	0	0	1	1	1	under	0	0	0	1	0	0	0	0	0	scentmarking.and.traveling	na
snare_10	10-13-2022	7:50	PM	19:50:00	2	americanmink	na	2	1	1	0	0	0	1	0	0	na	0	0	0	0	0	0	0	0	0	traveling	na
snare_10	10-13-2022	7:51	PM	19:51:00	4	americanmink	na	1	1	1	0	0	0	1	0	0	na	0	0	0	0	0	0	0	0	0	traveling	na
snare_10	10-13-2022	10:36	PM	22:36:00	1	beaver	na	1	1	1	0	0	0	1	1	1	under	0	1	1	1	0	0	0	0	0	traveling	na
snare_10	10-13-2022	10:36	PM	22:36:00	3	beaver	na	1	1	1	0	0	0	1	0	0	na	0	0	0	0	0	0	0	0	0	traveling	na
snare_10	10-13-2022	10:41	PM	22:41:00	2	beaver	na	1	1	1	0	0	0	1	1	1	over	1	0	0	0	0	1	1	1	1	traveling	na
snare_10	10-14-2022	12:34	PM	12:34:00	4	americanmink	na	1	1	1	0	0	0	1	0	0	na	0	0	0	0	0	0	0	0	0	traveling	na
snare_07	10-10-2022	11:20	PM	23:20:00	15	beaver	na	2	2	1	1	0	0	2	0	0	na	0	0	0	0	0	0	0	0	0	investigating	investigating
snare_10	10-16-2022	12:58	AM	0:58:00	4	beaver	na	1	1	1	0	0	0	1	1	1	over	1	0	0	0	0	1	1	0	0	traveling	na
snare_10	10-16-2022	9:35	PM	21:35:00	0	beaver	na	1	1	1	0	0	0	1	1	1	over	1	0	0	0	0	1	1	1	1	traveling	na
snare_07	10-12-2022	8:29	AM	8:29:00	7	beaver	na	1	1	1	0	0	0	1	0	0	na	0	0	0	0	0	0	0	0	0	swimming	na
snare_10	10-19-2022	2:20	PM	14:20:00	13	unkbird	na	1	1	1	0	0	0	1	0	0	na	0	0	0	0	0	0	0	0	0	foraging	na
snare_10	10-19-2022	6:33	PM	18:33:00	4	unkbird	na	1	1	1	0	0	0	1	0	0	na	0	0	0	0	0	0	0	0	0	traveling	na
snare_07	10-13-2022	8:19	PM	20:19:00	1	americanmink	na	1	1	1	0	0	0	1	0	0	na	0	0	0	0	0	0	0	0	0	traveling	na
snare_10	10-20-2022	5:00	PM	17:00:00	12	americanmink	na	1	1	1	0	0	0	1	0	0	na	0	0	0	0	0	0	0	0	0	traveling	na
snare_10	10-20-2022	5:23	PM	17:23:00	11	americanmink	na	1	1	1	0	0	0	1	0	0	na	0	0	0	0	0	0	0	0	0	traveling	na
snare_10	10-20-2022	5:27	PM	17:27:00	11	americanmink	na	2	1	1	0	0	0	1	0	0	na	0	0	0	0	0	0	0	0	0	traveling	na
snare_10	10-20-2022	11:59	PM	23:59:00	4	beaver	na	1	1	1	0	0	0	1	1	1	over	1	0	0	0	0	1	1	1	1	traveling	na
snare_10	10-21-2022	10:00	AM	10:00:00	8	americanmink	na	1	1	1	0	0	0	1	0	0	na	0	0	0	0	0	0	0	0	0	traveling	na
snare_10	10-21-2022	12:44	PM	12:44:00	17	americanmink	na	1	1	1	0	0	0	1	0	0	na	0	0	0	0	0	0	0	0	0	traveling	na
snare_03	08-17-2022	10:01	PM	22:01:00	15	beaver	na	1	1	1	0	0	0	1	1	1	over	0	0	1	0	0	1	1	0	1	traveling	na
snare_03	08-17-2022	10:26	PM	22:26:00	15	beaver	na	1	1	1	0	0	0	1	1	1	under	0	1	1	1	0	0	0	1	0	traveling	na
snare_03	08-18-2022	4:07	AM	4:07:00	15	beaver	na	2	2	2	0	0	0	2	1	1	under	0	0	0	1	0	0	0	1	0	traveling	na
snare_03	08-18-2022	4:41	AM	4:41:00	14	beaver	na	1	1	1	0	0	0	1	1	1	under	0	0	0	1	0	0	0	1	0	traveling	na
snare_03	08-18-2022	8:28	PM	20:28:00	18	beaver	na	2	2	2	0	0	0	2	1	1	under	0	1	1	1	0	0	0	0	0	foraging	traveling
snare_03	08-18-2022	8:29	PM	20:29:00	19	beaver	na	1	1	1	0	0	0	1	0	0	na	0	0	0	0	0	0	0	0	0	foraging	na
snare_03	08-18-2022	8:29	PM	20:29:00	20	beaver	na	1	1	1	0	0	0	1	0	0	na	0	0	0	0	0	0	0	0	0	foraging	na
snare_03	08-18-2022	8:30	PM	20:30:00	22	beaver	na	1	1	1	0	0	0	1	0	0	na	0	0	0	0	0	0	0	0	0	foraging	na
snare_03	08-18-2022	8:30	PM	20:30:00	22	beaver	na	1	1	1	0	0	0	1	0	0	na	0	0	0	0	0	0	0	0	0	foraging	na
snare_03	08-18-2022	8:31	PM	20:31:00	23	beaver	na	1	1	1	0	0	0	1	0	0	na	0	0	0	0	0	0	0	0	0	foraging	na
snare_03	08-19-2022	5:13	AM	5:13:00	18	beaver	na	1	1	1	0	0	0	1	1	1	under	0	0	0	1	0	0	0	0	0	traveling	na
snare_07	10-22-2022	9:41	AM	9:41:00	8	muskrat	na	1	1	1	0	0	0	1	0	0	na	0	0	0	0	0	0	0	0	0	swimming	na
snare_03	08-19-2022	10:15	PM	22:15:00	17	mouse	na	2	1	2	0	0	0	2	0	0	na	0	0	0	0	0	0	0	0	0	traveling	na
snare_03	08-19-2022	10:33	PM	22:33:00	18	beaver	na	1	1	1	0	0	0	1	0	0	na	0	0	0	0	0	0	0	0	0	foraging	na
snare_03	08-19-2022	10:34	PM	22:34:00	19	beaver	na	1	1	1	0	0	0	1	0	0	na	0	0	0	0	0	0	0	0	0	traveling	na
snare_03	08-20-2022	12:38	AM	0:38:00	17	beaver	na	1	1	1	0	0	0	1	0	0	na	0	0	0	0	0	0	0	0	0	foraging	na
snare_03	08-20-2022	12:39	AM	0:39:00	19	beaver	na	1	1	1	0	0	0	1	0	0	na	0	0	0	0	0	0	0	0	0	traveling	na
snare_10	10-21-2022	7:35	PM	19:35:00	7	beaver	na	1	1	1	0	0	0	1	0	0	na	0	0	0	0	0	0	0	0	0	traveling	na
snare_10	10-21-2022	9:17	PM	21:17:00	5	beaver	na	1	1	1	0	0	0	1	0	0	na	0	0	0	0	0	0	0	0	0	traveling	na
snare_07	10-23-2022	2:48	AM	2:48:00	5	muskrat	na	2	1	1	0	0	0	1	0	0	under	0	0	0	0	0	0	0	0	0	traveling	na
snare_08	08-30-2022	8:51	PM	20:51:00	20	blackbear	na	2	2	1	1	1	unk	1	1	2	over	0	0	0	0	0	0	1	0	0	investigatingcamera	na
snare_08	09-05-2022	11:27	AM	11:27:00	18	redsquirrel	na	1	1	1	0	0	0	1	0	0	na	0	0	0	0	0	0	0	0	0	traveling	na
snare_10	10-28-2022	1:34	AM	1:34:00	8	beaver	na	1	1	1	0	0	0	1	0	0	na	0	0	0	0	0	0	0	0	0	traveling	na
snare_10	10-29-2022	12:56	PM	12:56:00	18	canadajay	na	1	1	1	0	0	0	1	0	0	na	0	0	0	0	0	0	0	0	0	traveling	na
snare_10	10-29-2022	10:54	PM	22:54:00	6	whitetaildeer	na	1	1	1	0	1	0	0	0	0	na	0	0	0	0	0	0	0	0	0	investigating	na
snare_10	10-29-2022	10:54	PM	22:54:00	7	whitetaildeer	na	1	1	1	0	1	0	0	0	0	na	0	0	0	0	0	0	0	0	0	investigating	na
snare_10	10-30-2022	1:35	PM	13:35:00	19	canadajay	na	1	1	1	0	0	0	1	0	0	na	0	0	0	0	0	0	0	0	0	traveling	na
snare_10	10-30-2022	1:50	PM	13:50:00	19	canadajay	na	1	1	1	0	0	0	1	0	0	na	0	0	0	0	0	0	0	0	0	traveling	na
snare_10	10-30-2022	8:51	PM	20:51:00	0	beaver	na	1	1	1	0	0	0	1	0	0	na	0	0	0	0	0	0	0	0	0	traveling	na
snare_10	10-30-2022	8:53	PM	20:53:00	0	beaver	na	1	1	1	0	0	0	1	1	1	under	0	1	1	1	0	0	0	0	0	traveling	na
snare_09	09-03-2022	2:45	AM	2:45:00	10	beaver	na	3	3	3	1	0	0	3	1	1	under	0	0	0	0	0	0	0	1	0	traveling	foraging
snare_10	10-31-2022	6:40	PM	18:40:00	7	beaver	na	1	1	1	0	0	0	1	1	2	over.under	0	1	1	1	0	1	0	0	1	traveling	travelingwithfood
snare_10	10-31-2022	7:38	PM	19:38:00	7	beaver	na	1	1	1	0	0	0	1	1	1	under	0	0	0	1	0	0	0	0	0	traveling	standing
snare_10	10-31-2022	7:38	PM	19:38:00	9	beaver	na	1	1	1	0	0	0	1	1	1	over	1	0	1	0	0	1	0	0	1	investigatingsnare	traveling
snare_10	10-31-2022	7:56	PM	19:56:00	7	beaver	na	1	1	1	0	0	0	1	1	1	over	1	0	0	0	0	1	1	0	1	traveling	na
snare_10	10-31-2022	7:56	PM	19:56:00	9	beaver	na	1	1	1	0	0	0	1	0	0	na	0	0	0	0	0	0	0	0	0	traveling	na
snare_10	09-24-2022	12:16	AM	0:16:00	11	americanmink	na	1	1	1	0	0	0	1	0	0	under	0	0	0	0	0	0	0	0	0	traveling	na
snare_10	10-31-2022	7:57	PM	19:57:00	10	beaver	na	1	1	1	0	0	0	1	0	0	na	0	0	0	0	0	0	0	0	0	investigating	na
snare_10	10-31-2022	7:58	PM	19:58:00	11	beaver	na	1	1	1	0	0	0	1	1	1	under	0	1	0	1	0	0	0	1	0	traveling	na
snare_10	11-01-2022	1:31	PM	13:31:00	20	bluejay	na	1	1	1	0	0	0	1	0	0	na	0	0	0	0	0	0	0	0	0	investigating	na
snare_10	11-01-2022	4:34	PM	16:34:00	24	canadajay	na	1	1	1	0	0	0	1	0	0	na	0	0	0	0	0	0	0	0	0	flying	na
snare_11	10-21-2022	12:00	PM	12:00:00	19	canadajay	na	1	1	1	0	0	0	1	0	0	na	0	0	0	0	0	0	0	0	0	investigating	na
snare_11	10-21-2022	6:03	PM	18:03:00	10	beaver	na	1	1	1	0	0	0	1	0	0	na	0	0	0	0	0	0	0	0	0	dammaintenance	swimming
snare_11	10-21-2022	6:26	PM	18:26:00	9	muskrat	na	1	1	1	0	0	0	1	0	0	na	0	0	0	0	0	0	0	0	0	standing	swimming
snare_11	10-21-2022	7:52	PM	19:52:00	7	muskrat	na	1	1	1	0	0	0	1	0	0	na	0	0	0	0	0	0	0	0	0	swimming	traveling
snare_11	10-21-2022	7:53	PM	19:53:00	8	muskrat	na	1	1	1	0	0	0	1	0	0	na	0	0	0	0	0	0	0	0	0	swimming	na
snare_11	10-22-2022	12:17	AM	0:17:00	6	beaver	na	1	1	1	0	0	0	1	0	0	na	0	0	0	0	0	0	0	0	0	dammaintenance	swimming
snare_11	10-22-2022	1:57	AM	1:57:00	7	beaver	na	1	1	1	0	0	0	1	0	0	na	0	0	0	0	0	0	0	0	0	dammaintenance	swimming
snare_10	09-25-2022	3:18	AM	3:18:00	11	raccoon	na	1	1	1	0	0	0	1	1	1	over	0	0	0	0	0	0	1	0	0	investigating	na
snare_11	10-25-2022	12:28	AM	0:28:00	7	beaver	na	2	1	2	0	0	0	2	0	0	na	0	0	0	0	0	0	0	0	0	dammaintenance	swimming
snare_11	10-25-2022	6:50	AM	6:50:00	3	beaver	na	1	1	1	0	0	0	1	0	0	na	0	0	0	0	0	0	0	0	0	dammaintenance	swimming
snare_11	10-26-2022	9:35	PM	21:35:00	-4	muskrat	na	1	1	1	0	0	0	1	0	0	na	0	0	0	0	0	0	0	0	0	swimming	na
snare_11	10-27-2022	8:34	AM	8:34:00	-3	muskrat	na	1	1	1	0	0	0	1	0	0	na	0	0	0	0	0	0	0	0	0	swimming	na
snare_11	10-27-2022	9:16	AM	9:16:00	3	bluejay	na	1	1	1	0	0	0	1	0	0	na	0	0	0	0	0	0	0	0	0	drinking	flying
snare_10	09-25-2022	8:50	PM	20:50:00	10	americanmink	na	1	1	1	0	0	0	1	0	0	under	0	0	0	0	0	0	0	0	0	traveling	na
snare_11	10-28-2022	6:51	PM	18:51:00	11	beaver	na	1	1	1	0	0	0	1	0	0	na	0	0	0	0	0	0	0	0	0	dammaintenance	na
snare_11	10-30-2022	2:52	AM	2:52:00	2	beaver	na	1	1	1	0	0	0	1	0	0	na	0	0	0	0	0	0	0	0	0	swimming	na
snare_11	10-30-2022	5:36	PM	17:36:00	9	beaver	na	1	1	1	0	0	0	1	0	0	na	0	0	0	0	0	0	0	0	0	swimming	na
snare_11	10-31-2022	5:03	AM	5:03:00	-1	muskrat	na	2	1	2	0	0	0	2	0	0	na	0	0	0	0	0	0	0	0	0	swimming	investigating
snare_11	10-31-2022	5:22	PM	17:22:00	13	muskrat	na	1	1	1	0	0	0	1	0	0	na	0	0	0	0	0	0	0	0	0	swimming	na
snare_11	11-01-2022	2:56	AM	2:56:00	0	beaver	na	1	1	1	0	0	0	1	0	0	na	0	0	0	0	0	0	0	0	0	swimming	na
snare_11	11-01-2022	3:10	AM	3:10:00	0	mouse	na	1	1	1	0	0	0	1	0	0	na	0	0	0	0	0	0	0	0	0	traveling	na
snare_03	08-21-2022	10:06	PM	22:06:00	11	muskrat	na	1	1	1	0	0	0	1	0	0	na	0	0	0	0	0	0	0	0	0	traveling	na
snare_03	08-21-2022	11:17	PM	23:17:00	10	muskrat	na	1	1	1	0	0	0	1	0	0	na	0	0	0	0	0	0	0	0	0	traveling	na
snare_10	09-26-2022	11:06	PM	23:06:00	6	beaver	na	1	1	1	0	0	0	1	1	1	side	0	0	0	0	1	0	1	0	0	scentmarking	na
snare_10	09-27-2022	5:56	AM	5:56:00	-1	beaver	na	1	1	1	0	0	0	1	0	0	na	0	0	0	0	0	0	0	0	0	unknown	na
snare_03	08-22-2022	6:17	AM	6:17:00	13	whitetaildeer	na	1	1	1	0	1	0	0	0	0	na	0	0	0	0	0	0	0	0	0	foraging	na
snare_10	09-28-2022	3:25	AM	3:25:00	-2	beaver	na	1	1	1	0	0	0	1	1	1	under	1	0	0	0	0	0	0	0	0	investigating	na
snare_03	08-23-2022	8:29	PM	20:29:00	20	beaver	na	1	1	1	0	0	0	1	1	1	under	0	0	0	1	0	0	0	0	0	investigating	na
snare_03	08-23-2022	9:27	PM	21:27:00	19	muskrat	na	1	1	1	0	0	0	1	0	0	na	0	0	0	0	0	0	0	0	0	traveling	na
snare_03	08-23-2022	9:52	PM	21:52:00	19	beaver	na	1	1	1	0	0	0	1	0	0	na	0	0	0	0	0	0	0	0	0	traveling	na
snare_03	08-23-2022	10:16	PM	22:16:00	19	mouse	na	2	1	2	0	0	0	2	0	0	na	0	0	0	0	0	0	0	0	0	traveling	na
snare_03	08-24-2022	1:02	AM	1:02:00	16	beaver	na	1	1	1	0	0	0	1	1	1	under	0	0	0	1	0	0	0	0	0	investigating	na
snare_10	10-14-2022	8:21	PM	20:21:00	0	beaver	na	1	1	1	0	0	0	1	1	1	over	0	0	0	0	0	1	1	0	0	traveling	na
snare_03	08-24-2022	1:03	AM	1:03:00	19	beaver	na	2	2	2	0	0	0	2	1	1	over.under	0	0	0	0	0	1	1	0	1	foraging	na
snare_03	08-24-2022	2:46	AM	2:46:00	16	beaver	na	1	1	1	0	0	0	1	1	1	under	0	0	0	1	0	0	0	0	0	traveling	na
snare_03	08-24-2022	3:38	AM	3:38:00	17	muskrat	na	1	1	1	0	0	0	1	0	0	na	0	0	0	0	0	0	0	0	0	traveling	na
snare_03	08-24-2022	3:49	AM	3:49:00	17	beaver	na	1	1	1	0	0	0	1	1	1	side	1	0	0	0	0	0	0	0	0	foraging	na
snare_03	08-24-2022	3:49	AM	3:49:00	18	beaver	na	1	1	1	0	0	0	1	1	1	under	0	0	0	1	0	0	0	0	0	foraging	na
snare_03	08-24-2022	3:53	AM	3:53:00	18	beaver	na	1	1	1	0	0	0	1	1	2	under.side	0	0	0	1	0	0	0	0	0	foraging	investigating
snare_03	08-24-2022	3:53	AM	3:53:00	20	beaver	na	1	1	1	0	0	0	1	0	0	na	0	0	0	0	0	0	0	0	0	traveling	na
snare_03	08-24-2022	9:18	PM	21:18:00	17	unknwon	na	1	1	1	0	0	0	1	0	0	na	0	0	0	0	0	0	0	0	0	traveling	na
snare_03	08-24-2022	11:26	PM	23:26:00	14	mouse	na	1	1	1	0	0	0	1	0	0	na	0	0	0	0	0	0	0	0	0	traveling	na
snare_03	08-25-2022	1:18	AM	1:18:00	10	muskrat	na	1	1	1	0	0	0	1	0	0	na	0	0	0	0	0	0	0	0	0	traveling	na
snare_03	08-25-2022	1:28	AM	1:28:00	10	muskrat	na	1	1	1	0	0	0	1	0	0	na	0	0	0	0	0	0	0	0	0	traveling	na
snare_03	08-25-2022	1:51	AM	1:51:00	10	muskrat	na	1	1	1	0	0	0	1	0	0	na	0	0	0	0	0	0	0	0	0	traveling	na
snare_03	08-25-2022	2:11	AM	2:11:00	10	muskrat	na	1	1	1	0	0	0	1	0	0	na	0	0	0	0	0	0	0	0	0	traveling	na
snare_03	08-25-2022	9:29	PM	21:29:00	11	beaver	na	1	1	1	0	0	0	1	0	0	na	0	0	0	0	0	0	0	0	0	investigating	na
snare_03	08-25-2022	10:02	PM	22:02:00	11	beaver	na	1	1	1	0	0	0	1	0	0	na	0	0	0	0	0	0	0	0	0	foraging	investigating
snare_03	08-25-2022	10:05	PM	22:05:00	11	beaver	na	1	1	1	0	0	0	1	1	1	under	0	0	0	1	0	0	0	0	0	investigating	na
snare_10	10-18-2022	8:46	PM	20:46:00	-4	beaver	na	1	1	1	0	0	0	1	1	1	over	0	0	0	0	0	0	0	0	1	traveling	na
snare_03	08-26-2022	7:32	PM	19:32:00	23	whitetaildeer	na	1	1	1	1	0	0	1	0	0	na	0	0	0	0	0	0	0	0	0	traveling	na
snare_03	08-26-2022	7:35	PM	19:35:00	23	whitetaildeer	na	1	1	0	1	0	0	1	1	2	side	1	0	0	0	0	0	0	0	0	investigatingsnare	na
snare_03	08-26-2022	7:35	PM	19:35:00	24	whitetaildeer	na	1	1	1	1	0	0	1	0	0	na	0	0	0	0	0	0	0	0	0	traveling	na
snare_03	08-26-2022	9:09	PM	21:09:00	15	muskrat	na	1	1	1	0	0	0	1	0	1	na	0	0	0	0	0	0	0	0	0	traveling	na
snare_03	08-26-2022	9:29	PM	21:29:00	14	americanmink	na	1	1	1	0	0	0	1	0	0	na	0	0	0	0	0	0	0	0	0	traveling	na
snare_03	08-26-2022	10:41	PM	22:41:00	13	beaver	na	1	1	1	0	0	0	1	1	1	under	0	0	0	1	0	0	0	0	0	investigating	traveling
snare_03	08-26-2022	10:47	PM	22:47:00	13	beaver	na	1	1	1	0	0	0	1	1	1	under	0	0	0	1	0	0	0	0	0	traveling	na
snare_10	10-19-2022	8:51	PM	20:51:00	1	beaver	na	1	1	1	0	0	0	1	0	0	na	0	0	0	0	0	0	0	0	0	traveling	na
snare_03	08-27-2022	12:07	AM	0:07:00	13	beaver	na	1	1	1	0	0	0	1	1	1	under	0	0	0	1	0	0	0	0	0	traveling	na
snare_10	10-22-2022	1:51	AM	1:51:00	7	beaver	na	1	1	1	0	0	0	1	1	1	side	0	0	0	0	1	0	0	0	0	traveling	na
snare_03	08-27-2022	2:12	AM	2:12:00	13	beaver	na	1	1	1	0	0	0	1	0	0	na	0	0	0	0	0	0	0	0	0	traveling	na
snare_03	08-27-2022	9:28	PM	21:28:00	20	beaver	na	1	1	1	0	0	0	1	1	1	under	0	0	0	1	0	0	0	0	0	traveling	na
snare_03	08-28-2022	2:01	AM	2:01:00	20	beaver	na	1	1	1	0	0	0	1	1	1	under	0	0	0	1	0	0	0	0	0	traveling	na
snare_03	08-28-2022	2:19	AM	2:19:00	21	muskrat	na	1	1	1	0	0	0	1	0	0	na	0	0	0	0	0	0	0	0	0	traveling	na
snare_03	08-28-2022	2:48	AM	2:48:00	20	beaver	na	1	1	1	0	0	0	1	0	0	na	0	0	0	0	0	0	0	0	0	traveling	na
snare_03	08-28-2022	9:36	PM	21:36:00	19	beaver	na	1	1	1	0	0	0	1	1	1	under	0	0	0	1	0	0	0	0	0	traveling	na
snare_03	08-28-2022	10:30	PM	22:30:00	18	beaver	na	1	1	1	0	0	0	1	0	0	na	0	0	0	0	0	0	0	0	0	foraging	traveling
snare_03	08-28-2022	10:32	PM	22:32:00	19	beaver	na	1	1	1	0	0	0	1	0	0	na	0	0	0	0	0	0	0	0	0	foraging	na
snare_03	08-28-2022	10:33	PM	22:33:00	19	beaver	na	1	1	1	0	0	0	1	0	0	na	0	0	0	0	0	0	0	0	0	foraging	na
snare_03	08-29-2022	12:15	AM	0:15:00	18	muskrat	na	1	1	1	0	0	0	1	0	0	na	0	0	0	0	0	0	0	0	0	scratching	traveling
snare_10	10-22-2022	6:05	AM	6:05:00	6	beaver	na	1	1	1	0	0	0	1	1	1	side	0	1	0	0	1	0	0	1	1	investigatingsnare	eatingunk
snare_03	08-29-2022	10:55	PM	22:55:00	17	beaver	na	1	1	1	0	0	0	1	0	0	na	0	0	0	0	0	0	0	0	0	traveling	na
snare_10	10-31-2022	3:46	PM	15:46:00	17	unkbird	na	1	1	1	0	0	0	1	0	0	na	0	0	0	0	0	0	0	0	0	investigating	na
snare_03	08-30-2022	12:19	AM	0:19:00	15	muskrat	na	1	1	1	0	0	0	1	0	0	na	0	0	0	0	0	0	0	0	0	foraging	traveling
snare_03	08-30-2022	12:45	AM	0:45:00	15	muskrat	na	1	1	1	0	0	0	1	0	0	na	0	0	0	0	0	0	0	0	0	traveling	na
snare_03	08-30-2022	1:26	AM	1:26:00	14	muskrat	na	1	1	1	0	0	0	1	0	0	na	0	0	0	0	0	0	0	0	0	traveling	na
snare_10	10-31-2022	7:57	PM	19:57:00	10	fisher	na	1	1	1	0	0	0	1	0	0	na	0	0	0	0	0	0	0	0	0	traveling	na
snare_03	08-30-2022	9:03	PM	21:03:00	16	muskrat	na	1	1	1	0	0	0	1	0	0	na	0	0	0	0	0	0	0	0	0	traveling	na
snare_03	08-31-2022	3:45	AM	3:45:00	13	muskrat	na	1	1	1	0	0	0	1	0	0	na	0	0	0	0	0	0	0	0	0	traveling	na
snare_03	08-31-2022	5:20	AM	5:20:00	11	muskrat	na	1	1	1	0	0	0	1	0	0	na	0	0	0	0	0	0	0	0	0	traveling	na
snare_03	08-31-2022	8:11	PM	20:11:00	17	beaver	na	1	1	1	0	0	0	1	0	0	na	0	0	0	0	0	0	0	0	0	foraging	na
snare_03	08-31-2022	8:11	PM	20:11:00	19	beaver	na	1	1	1	0	0	0	1	0	0	na	0	0	0	0	0	0	0	0	0	foraging	na
snare_03	08-31-2022	8:12	PM	20:12:00	20	beaver	na	1	1	1	0	0	0	1	0	0	na	0	0	0	0	0	0	0	0	0	foraging	na
snare_03	08-31-2022	8:12	PM	20:12:00	21	beaver	na	1	1	1	0	0	0	1	0	0	na	0	0	0	0	0	0	0	0	0	foraging	na
snare_03	08-31-2022	8:12	PM	20:12:00	22	beaver	na	1	1	1	0	0	0	1	0	0	na	0	0	0	0	0	0	0	0	0	foraging	na
snare_03	08-31-2022	8:13	PM	20:13:00	22	beaver	na	1	1	1	0	0	0	1	0	0	na	0	0	0	0	0	0	0	0	0	foraging	na
snare_03	08-31-2022	8:13	PM	20:13:00	23	beaver	na	1	1	1	0	0	0	1	1	1	under	0	0	0	1	0	0	0	0	0	traveling	na
snare_03	08-31-2022	8:59	PM	20:59:00	15	beaver	na	1	1	1	0	0	0	1	0	0	na	0	0	0	0	0	0	0	0	0	foraging	na
snare_03	08-31-2022	9:00	PM	21:00:00	16	beaver	na	1	1	1	0	0	0	1	1	1	under	0	0	0	1	0	0	0	0	0	investigating	foraging
snare_03	08-31-2022	9:01	PM	21:01:00	17	beaver	na	1	1	1	0	0	0	1	0	0	na	0	0	0	0	0	0	0	0	0	foraging	na
snare_03	08-31-2022	9:01	PM	21:01:00	17	beaver	na	1	1	1	0	0	0	1	0	0	na	0	0	0	0	0	0	0	0	0	foraging	na
snare_03	08-31-2022	9:02	PM	21:02:00	19	beaver	na	1	1	1	0	0	0	1	1	1	under	1	1	0	0	0	0	0	0	0	foraging	na
snare_03	08-31-2022	9:02	PM	21:02:00	20	beaver	na	1	1	1	0	0	0	1	1	1	under	1	1	0	0	0	0	0	0	0	foraging	na
snare_03	08-31-2022	9:03	PM	21:03:00	20	beaver	na	1	1	1	0	0	0	1	0	0	na	0	0	0	0	0	0	0	0	0	foraging	na
snare_03	08-31-2022	9:04	PM	21:04:00	20	beaver	na	1	1	1	0	0	0	1	0	0	na	0	0	0	0	0	0	0	0	0	foraging	na
snare_03	08-31-2022	9:04	PM	21:04:00	20	beaver	na	1	1	1	0	0	0	1	0	0	na	0	0	0	0	0	0	0	0	0	foraging	na
snare_03	08-31-2022	9:05	PM	21:05:00	21	beaver	na	1	1	1	0	0	0	1	0	0	na	0	0	0	0	0	0	0	0	0	foraging	na
snare_03	08-31-2022	9:05	PM	21:05:00	22	beaver	na	1	1	1	0	0	0	1	0	0	na	0	0	0	0	0	0	0	0	0	foraging	na
snare_03	08-31-2022	9:07	PM	21:07:00	21	beaver	na	1	1	1	0	0	0	1	0	0	na	0	0	0	0	0	0	0	0	0	foraging	na
snare_03	08-31-2022	9:09	PM	21:09:00	19	beaver	na	1	1	1	0	0	0	1	0	0	na	0	0	0	0	0	0	0	0	0	traveling	na
snare_03	08-31-2022	9:26	PM	21:26:00	16	muskrat	na	1	1	1	0	0	0	1	0	0	na	0	0	0	0	0	0	0	0	0	traveling	na
snare_03	08-31-2022	9:27	PM	21:27:00	17	muskrat	na	1	1	1	0	0	0	1	0	0	na	0	0	0	0	0	0	0	0	0	standing	traveling
snare_03	08-31-2022	9:29	PM	21:29:00	17	beaver	na	1	1	1	0	0	0	1	0	0	na	0	0	0	0	0	0	0	0	0	foraging	na
snare_03	08-31-2022	9:30	PM	21:30:00	18	beaver	na	1	1	1	0	0	0	1	0	0	na	0	0	0	0	0	0	0	0	0	foraging	na
snare_03	08-31-2022	9:31	PM	21:31:00	19	beaver	na	1	1	1	0	0	0	1	0	0	na	0	0	0	0	0	0	0	0	0	foraging	na
snare_03	08-31-2022	9:34	PM	21:34:00	17	beaver	na	1	1	1	0	0	0	1	0	0	na	0	0	0	0	0	0	0	0	0	foraging	na
snare_03	08-31-2022	9:45	PM	21:45:00	16	beaver	na	1	1	1	0	0	0	1	0	0	na	0	0	0	0	0	0	0	0	0	foraging	na
snare_03	08-31-2022	9:48	PM	21:48:00	16	beaver	muskrat	3	3	3	0	0	0	3	1	2	side	0	1	0	0	0	0	1	0	0	traveling	traveling
snare_03	09-01-2022	4:58	AM	4:58:00	16	muskrat	na	1	1	1	0	0	0	1	0	0	na	0	0	0	0	0	0	0	0	0	traveling	na
snare_10	08-29-2022	9:17	PM	21:17:00	16	beaver	na	1	1	1	0	0	0	1	1	2	side	1	1	0	0	0	0	0	0	0	investigatingsnare	na
snare_10	08-29-2022	9:18	PM	21:18:00	17	beaver	na	1	1	1	0	0	0	1	1	2	side	1	1	0	0	0	0	0	0	0	investigatingsnare	na
snare_10	08-29-2022	9:18	PM	21:18:00	19	beaver	na	1	1	1	0	0	0	1	1	1	over.under	1	1	0	1	0	1	1	0	1	investigatingsnare	traveling
snare_10	08-29-2022	9:18	PM	21:18:00	20	beaver	na	1	1	1	0	0	0	1	0	0	na	0	0	0	0	0	0	0	0	0	traveling	investigating
snare_10	08-29-2022	9:19	PM	21:19:00	20	beaver	na	1	1	1	0	0	0	1	1	1	under	0	0	0	1	0	0	0	0	0	traveling	investigatingsnare
snare_10	08-29-2022	10:27	PM	22:27:00	16	beaver	na	1	1	1	0	0	0	1	1	1	side	1	0	0	0	0	0	0	0	0	investigatingsnare	na
snare_10	08-29-2022	10:28	PM	22:28:00	17	beaver	na	1	1	1	0	0	0	1	0	0	na	0	0	0	0	0	0	0	0	0	grooming	investigating
snare_10	08-29-2022	10:28	PM	22:28:00	18	beaver	na	1	1	1	0	0	0	1	1	1	side	1	0	0	0	0	0	0	0	0	investigatingsnare	na
snare_10	08-29-2022	10:29	PM	22:29:00	19	beaver	na	1	1	1	0	0	0	1	1	1	side	0	0	0	0	1	0	0	0	0	foraging	na
snare_10	08-29-2022	10:29	PM	22:29:00	20	beaver	na	1	1	1	0	0	0	1	1	1	side	0	0	0	0	1	0	0	0	0	travelingwithfood	investigating
snare_10	08-30-2022	12:01	AM	0:01:00	16	beaver	na	1	1	1	0	0	0	1	0	0	na	0	0	0	0	0	0	0	0	0	standing	na
snare_10	08-30-2022	12:01	AM	0:01:00	17	beaver	na	1	1	1	0	0	0	1	1	1	side	1	0	0	0	0	0	0	0	0	investigatingsnare	standing
snare_10	08-30-2022	12:02	AM	0:02:00	18	beaver	na	1	1	1	0	0	0	1	0	0	na	0	0	0	0	0	0	0	0	0	unknown	traveling
snare_10	08-30-2022	12:22	AM	0:22:00	16	beaver	na	1	1	1	0	0	0	1	1	1	side	0	1	0	0	0	0	0	0	0	traveling	na
snare_10	08-30-2022	1:39	AM	1:39:00	15	beaver	na	1	1	1	0	0	0	1	1	3	over.under	1	0	0	1	0	1	1	0	1	investigatingsnare	traveling
snare_09	09-03-2022	3:08	AM	3:08:00	10	beaver	na	3	3	2	2	0	0	3	1	2	under	0	0	0	1	0	0	0	1	0	traveling	grooming
snare_10	08-30-2022	2:00	AM	2:00:00	15	beaver	na	1	1	1	0	0	0	1	1	1	over	1	0	0	0	0	1	1	0	1	investigatingsnare	traveling
snare_10	08-30-2022	2:07	AM	2:07:00	15	beaver	na	1	1	1	0	0	0	1	1	1	under	0	0	0	1	0	0	0	0	0	dammaintenance	na
snare_10	08-30-2022	2:15	AM	2:15:00	15	beaver	na	1	1	1	0	0	0	1	1	1	over	1	0	0	0	0	1	1	0	1	investigatingsnare	traveling
snare_10	08-30-2022	2:27	AM	2:27:00	15	beaver	na	1	1	1	0	0	0	1	1	1	under	0	1	0	1	0	0	0	0	0	dammaintenance	na
snare_10	08-30-2022	2:30	AM	2:30:00	15	beaver	na	1	1	1	0	0	0	1	1	1	under	0	1	0	1	0	0	0	0	0	traveling	na
snare_10	08-30-2022	2:36	AM	2:36:00	15	beaver	na	1	1	1	0	0	0	1	1	1	under	1	0	0	0	0	0	0	0	0	dammaintenance	na
snare_10	09-01-2022	3:27	AM	3:27:00	15	beaver	na	1	1	1	0	0	0	1	0	0	na	0	0	0	0	0	0	0	0	0	traveling	na
snare_10	09-01-2022	3:30	AM	3:30:00	16	beaver	na	1	1	1	0	0	0	1	1	1	over	0	0	0	0	0	1	1	0	0	dammaintenance	na
snare_10	09-01-2022	6:02	AM	6:02:00	15	unknwon	na	1	1	1	0	0	0	1	0	0	na	0	0	0	0	0	0	0	0	0	unknown	na
snare_10	09-02-2022	8:46	PM	20:46:00	15	beaver	na	1	1	1	0	0	0	1	0	0	na	0	0	0	0	0	0	0	0	0	investigatingsnare	na
snare_10	09-02-2022	8:46	PM	20:46:00	17	beaver	na	1	1	1	0	0	0	1	1	1	under	0	0	0	1	0	0	0	0	0	traveling	na
snare_10	09-02-2022	8:49	PM	20:49:00	16	beaver	na	1	1	1	0	0	0	1	1	1	over	1	0	0	0	0	1	1	0	1	dammaintenance	na
snare_10	09-02-2022	8:50	PM	20:50:00	18	beaver	na	1	1	1	0	0	0	1	0	0	na	0	0	0	0	0	0	0	0	0	dammaintenance	na
snare_10	09-03-2022	3:33	AM	3:33:00	9	beaver	na	1	1	1	0	0	0	1	1	2	side	1	0	0	0	0	0	0	0	0	investigatingsnare	na
snare_10	09-03-2022	3:34	AM	3:34:00	11	beaver	na	1	1	1	0	0	0	1	1	1	over	1	0	0	0	0	1	1	0	1	traveling	na
snare_10	09-03-2022	3:52	AM	3:52:00	9	beaver	na	1	1	1	0	0	0	1	0	0	na	0	0	0	0	0	0	0	0	0	standing	na
snare_09	09-03-2022	3:08	AM	3:08:00	12	beaver	na	2	2	1	1	0	0	2	1	1	under	1	0	0	0	0	0	0	0	0	traveling	swimming
snare_10	09-03-2022	3:53	AM	3:53:00	11	beaver	na	2	1	2	0	0	0	2	0	0	na	0	0	0	0	0	0	0	0	0	traveling	na
snare_10	09-03-2022	3:54	AM	3:54:00	13	beaver	na	1	1	1	0	0	0	1	0	0	na	0	0	0	0	0	0	0	0	0	investigating	na
snare_10	09-03-2022	3:55	AM	3:55:00	11	beaver	na	1	1	1	0	0	0	1	1	1	side	1	0	0	0	0	0	0	0	0	investigatingsnare	na
snare_10	09-03-2022	3:56	AM	3:56:00	12	beaver	na	1	1	1	0	0	0	1	0	0	na	0	0	0	0	0	0	0	0	0	dammaintenance	na
snare_10	09-03-2022	4:03	AM	4:03:00	10	beaver	na	1	1	1	0	0	0	1	1	1	over	1	0	0	0	0	1	1	0	1	traveling	na
snare_10	09-03-2022	4:07	AM	4:07:00	10	beaver	na	1	1	1	0	0	0	1	1	1	over	0	0	0	0	0	1	1	0	1	dammaintenance	na
snare_10	09-03-2022	4:09	AM	4:09:00	10	beaver	na	1	1	1	0	0	0	1	1	1	over	1	0	0	0	0	1	1	0	1	traveling	investigating
snare_10	09-03-2022	4:14	AM	4:14:00	10	beaver	na	1	1	1	0	0	0	1	1	1	over	0	0	0	0	0	1	1	0	1	dammaintenance	na
snare_10	09-03-2022	4:16	AM	4:16:00	11	beaver	na	1	1	1	0	0	0	1	1	1	over	1	0	0	0	0	1	1	0	1	investigatingsnare	traveling
snare_10	09-03-2022	4:17	AM	4:17:00	11	beaver	na	1	1	1	0	0	0	1	1	1	side	1	0	0	0	0	0	0	0	0	investigatingsnare	na
snare_10	09-03-2022	4:17	AM	4:17:00	13	beaver	na	1	1	1	0	0	0	1	1	2	under.side	1	1	1	1	1	0	0	0	0	traveling	na
snare_10	09-03-2022	4:25	AM	4:25:00	10	beaver	unk	2	2	2	0	0	0	2	1	1	over	1	0	0	0	0	1	1	0	1	traveling	traveling
snare_10	09-03-2022	5:04	AM	5:04:00	7	beaver	na	1	1	1	0	0	0	1	1	1	under	0	0	0	1	0	0	0	0	0	dammaintenance	na
snare_10	09-03-2022	5:52	AM	5:52:00	6	beaver	na	1	1	1	0	0	0	1	1	1	side	1	0	0	0	0	0	0	0	0	investigating	na
snare_09	09-03-2022	3:10	AM	3:10:00	13	beaver	na	2	2	1	1	0	0	2	1	2	under	0	0	0	1	0	0	0	1	0	grooming	na
snare_10	09-03-2022	5:53	AM	5:53:00	9	beaver	na	1	1	1	0	0	0	1	0	0	na	0	0	0	0	0	0	0	0	0	traveling	na
snare_10	09-03-2022	7:09	AM	7:09:00	6	beaver	na	1	1	1	0	0	0	1	1	1	over	1	0	0	0	0	1	1	0	1	traveling	na
snare_10	09-03-2022	7:13	AM	7:13:00	6	beaver	na	1	1	1	0	0	0	1	1	1	under	1	1	1	1	0	0	0	0	0	traveling	na
snare_10	09-04-2022	12:08	AM	0:08:00	7	beaver	na	1	1	1	0	0	0	1	0	0	na	0	0	0	0	0	0	0	0	0	grooming	standing
snare_10	09-04-2022	12:09	AM	0:09:00	9	beaver	na	1	1	1	0	0	0	1	0	0	na	0	0	0	0	0	0	0	0	0	grooming	na
snare_10	09-04-2022	12:09	AM	0:09:00	10	beaver	na	1	1	1	0	0	0	1	0	0	na	0	0	0	0	0	0	0	0	0	grooming	na
snare_10	09-04-2022	12:10	AM	0:10:00	11	beaver	na	1	1	1	0	0	0	1	0	0	na	0	0	0	0	0	0	0	0	0	grooming	na
snare_10	09-04-2022	12:10	AM	0:10:00	11	beaver	na	1	1	1	0	0	0	1	0	0	na	0	0	0	0	0	0	0	0	0	scratching	na
snare_10	09-04-2022	12:11	AM	0:11:00	11	beaver	na	1	1	1	0	0	0	1	0	0	na	0	0	0	0	0	0	0	0	0	grooming	na
snare_10	09-04-2022	12:13	AM	0:13:00	11	beaver	na	1	1	1	0	0	0	1	0	0	na	0	0	0	0	0	0	0	0	0	grooming	na
snare_10	09-04-2022	12:13	AM	0:13:00	12	beaver	na	1	1	1	0	0	0	1	0	0	na	0	0	0	0	0	0	0	0	0	dammaintenance	na
snare_10	09-04-2022	1:18	AM	1:18:00	7	beaver	na	1	1	1	0	0	0	1	0	0	na	0	0	0	0	0	0	0	0	0	grooming	na
snare_10	09-04-2022	1:18	AM	1:18:00	8	beaver	na	1	1	1	0	0	0	1	0	0	na	0	0	0	0	0	0	0	0	0	scratching	na
snare_10	09-04-2022	1:20	AM	1:20:00	8	beaver	na	1	1	1	0	0	0	1	0	0	na	0	0	0	0	0	0	0	0	0	grooming	na
snare_10	09-04-2022	1:20	AM	1:20:00	10	beaver	na	1	1	1	0	0	0	1	0	0	na	0	0	0	0	0	0	0	0	0	grooming	na
snare_10	09-04-2022	1:21	AM	1:21:00	10	beaver	na	1	1	1	0	0	0	1	0	0	na	0	0	0	0	0	0	0	0	0	grooming	na
snare_10	09-04-2022	1:22	AM	1:22:00	10	beaver	na	1	1	1	0	0	0	1	0	0	na	0	0	0	0	0	0	0	0	0	grooming	na
snare_10	09-04-2022	6:25	AM	6:25:00	5	unkweasel	na	1	1	1	0	0	0	1	0	0	na	0	0	0	0	0	0	0	0	0	traveling	na
snare_10	09-05-2022	5:04	AM	5:04:00	6	beaver	na	1	1	1	0	0	0	1	1	1	over	0	0	0	0	0	1	1	0	1	traveling	na
snare_10	09-05-2022	5:17	AM	5:17:00	6	beaver	na	1	1	1	0	0	0	1	1	1	over	1	1	0	0	0	1	1	0	1	investigatingsnare	na
snare_10	09-05-2022	11:36	PM	23:36:00	12	beaver	na	1	1	1	0	0	0	1	1	1	over	1	0	0	0	0	1	1	0	1	foraging	traveling
snare_10	09-05-2022	11:56	PM	23:56:00	12	beaver	na	1	1	1	0	0	0	1	1	1	over	1	0	0	0	0	1	1	0	1	traveling	na
snare_10	09-06-2022	7:55	PM	19:55:00	22	longtailedweasel	na	1	1	1	0	0	0	1	0	0	na	0	0	0	0	0	0	0	0	0	traveling	na
snare_10	09-07-2022	8:03	AM	8:03:00	8	beaver	na	1	1	1	0	0	0	1	1	1	under	1	1	0	1	0	0	0	0	0	traveling	na
snare_10	09-07-2022	8:09	AM	8:09:00	8	beaver	na	1	1	1	0	0	0	1	1	1	under	0	1	0	1	0	0	0	0	0	traveling	na
snare_10	09-08-2022	4:37	AM	4:37:00	14	beaver	na	1	1	1	0	0	0	1	1	1	over	1	0	0	0	0	1	1	0	1	traveling	na
snare_10	09-08-2022	4:43	AM	4:43:00	14	beaver	na	1	1	1	0	0	0	1	1	1	under	0	1	0	1	0	0	0	0	0	traveling	na
snare_10	09-09-2022	1:50	AM	1:50:00	15	beaver	na	1	1	1	0	0	0	1	1	4	side	1	1	0	0	0	0	1	0	0	investigatingsnare	na
snare_10	09-09-2022	1:50	AM	1:50:00	17	beaver	na	1	1	1	0	0	0	1	1	1	over	0	0	0	0	0	0	1	0	1	traveling	na
snare_10	09-09-2022	1:56	AM	1:56:00	15	beaver	na	1	1	1	0	0	0	1	1	1	over	0	0	0	0	0	1	1	0	1	dammaintenance	na
snare_10	09-09-2022	2:10	AM	2:10:00	15	beaver	na	1	1	1	0	0	0	1	1	1	over	1	0	0	0	0	1	1	0	0	investigatingsnare	grooming
snare_10	09-09-2022	2:10	AM	2:10:00	17	beaver	na	1	1	1	0	0	0	1	1	2	under	0	1	0	1	0	0	0	0	0	traveling	na
snare_10	09-09-2022	2:33	AM	2:33:00	15	beaver	na	1	1	1	0	0	0	1	1	1	under	1	1	0	1	0	0	0	0	0	dammaintenance	na
snare_10	09-09-2022	4:23	AM	4:23:00	14	beaver	na	1	1	1	0	0	0	1	1	1	over	1	0	0	0	0	1	1	0	1	foraging	na
snare_10	09-09-2022	4:23	AM	4:23:00	16	beaver	na	1	1	1	0	0	0	1	0	0	na	0	0	0	0	0	0	0	0	0	traveling	na
snare_10	09-09-2022	4:34	AM	4:34:00	14	beaver	na	1	1	1	0	0	0	1	1	1	under	0	1	0	1	0	0	0	1	0	dammaintenance	na
snare_10	09-09-2022	4:38	AM	4:38:00	14	beaver	na	1	1	1	0	0	0	1	1	1	over	1	0	0	0	0	1	1	0	0	traveling	na
snare_10	09-09-2022	5:17	AM	5:17:00	14	beaver	na	1	1	1	0	0	0	1	1	1	over	1	0	0	0	0	1	1	0	1	dammaintenance	na
snare_10	09-09-2022	9:29	PM	21:29:00	12	beaver	na	1	1	1	0	0	0	1	1	1	over	1	0	0	0	0	1	1	0	0	traveling	na
snare_10	09-09-2022	9:32	PM	21:32:00	13	beaver	na	1	1	1	0	0	0	1	1	1	under	0	1	1	1	0	0	0	1	0	dammaintenance	na
snare_10	09-09-2022	10:03	PM	22:03:00	11	longtailedweasel	na	1	1	1	0	0	0	1	0	0	na	0	0	0	0	0	0	0	0	0	investigating	na
snare_10	09-14-2022	8:57	PM	20:57:00	12	beaver	na	1	1	1	0	0	0	1	1	1	over	1	0	0	0	0	1	1	0	1	investigating	traveling
snare_10	09-14-2022	9:23	PM	21:23:00	12	beaver	na	1	1	1	0	0	0	1	1	1	over	0	0	0	0	0	1	1	0	1	dammaintenance	na
snare_10	09-14-2022	9:40	PM	21:40:00	12	beaver	na	1	1	1	0	0	0	1	1	1	over	1	0	0	0	0	1	1	0	0	traveling	na
snare_10	09-14-2022	9:47	PM	21:47:00	12	beaver	na	1	1	1	0	0	0	1	1	1	under	1	0	0	1	0	0	0	0	0	dammaintenance	na
snare_10	09-16-2022	3:58	AM	3:58:00	16	shorttailedweasel	na	1	1	1	0	0	0	1	0	0	na	0	0	0	0	0	0	0	0	0	investigating	na
snare_10	09-16-2022	8:01	PM	20:01:00	14	shorttailedweasel	na	1	1	1	0	0	0	1	0	0	na	0	0	0	0	0	0	0	0	0	traveling	na
snare_10	09-17-2022	4:46	AM	4:46:00	14	beaver	na	1	1	1	0	0	0	1	1	1	over	0	0	0	0	0	1	1	0	0	traveling	na
snare_10	09-17-2022	5:00	AM	5:00:00	15	beaver	na	1	1	1	0	0	0	1	1	1	over	1	0	0	0	0	1	1	0	1	traveling	investigatingsnare
snare_11	09-18-2022	2:17	AM	2:17:00	16	beaver	na	1	1	1	0	0	0	1	0	0	na	0	0	0	0	0	0	0	0	0	swimming	na
snare_11	09-18-2022	5:24	AM	5:24:00	16	beaver	na	2	2	2	0	0	0	2	0	0	na	0	0	0	0	0	0	0	0	0	swimming	na
snare_11	09-18-2022	9:09	AM	9:09:00	15	beaver	na	1	1	1	0	0	0	1	0	0	na	0	0	0	0	0	0	0	0	0	swimming	dammaintenance
snare_11	09-19-2022	3:42	AM	3:42:00	12	beaver	na	1	1	1	0	0	0	1	0	0	na	0	0	0	0	0	0	0	0	0	swimming	na
snare_11	09-19-2022	8:28	AM	8:28:00	23	beaver	na	1	1	1	0	0	0	1	0	0	na	0	0	0	0	0	0	0	0	0	swimming	traveling
snare_11	09-19-2022	8:28	AM	8:28:00	24	beaver	na	1	1	1	0	0	0	1	0	0	na	0	0	0	0	0	0	0	0	0	traveling	na
snare_11	09-19-2022	8:39	AM	8:39:00	24	beaver	na	1	1	1	0	0	0	1	0	0	na	0	0	0	0	0	0	0	0	0	dammaintenance	na
snare_11	09-19-2022	8:40	AM	8:40:00	26	beaver	na	1	1	1	0	0	0	1	1	1	under	0	0	0	1	0	0	0	0	0	swimming	traveling
snare_11	09-19-2022	8:48	AM	8:48:00	25	beaver	na	1	1	1	0	0	0	1	0	0	na	0	0	0	0	0	0	0	0	0	swimming	na
snare_11	09-19-2022	8:51	AM	8:51:00	28	beaver	na	1	1	1	0	0	0	1	0	0	na	0	0	0	0	0	0	0	0	0	swimming	dammaintenance
snare_11	09-19-2022	8:51	AM	8:51:00	29	beaver	na	1	1	1	0	0	0	1	0	0	na	0	0	0	0	0	0	0	0	0	swimming	dammaintenance
snare_11	09-19-2022	8:57	AM	8:57:00	26	beaver	na	2	1	2	0	0	0	2	0	0	na	0	0	0	0	0	0	0	0	0	swimming	na
snare_11	09-19-2022	10:14	AM	10:14:00	30	beaver	na	1	1	1	0	0	0	1	0	0	na	0	0	0	0	0	0	0	0	0	swimming	investigating
snare_11	09-19-2022	2:18	PM	14:18:00	27	sandpiper	na	1	1	1	0	0	0	1	0	0	na	0	0	0	0	0	0	0	0	0	traveling	na
snare_11	09-20-2022	12:34	AM	0:34:00	16	longtailedweasel	beaver	2	2	2	0	0	0	2	1	1	side	1	0	0	0	0	0	0	0	0	traveling	swimming
snare_11	09-20-2022	4:19	AM	4:19:00	15	beaver	na	1	1	1	0	0	0	1	0	0	na	0	0	0	0	0	0	0	0	0	dammaintenance	na
snare_11	09-20-2022	5:01	AM	5:01:00	14	beaver	na	1	1	1	0	0	0	1	0	0	na	0	0	0	0	0	0	0	0	0	swimming	na
snare_11	09-20-2022	10:25	AM	10:25:00	33	beaver	na	1	1	1	0	0	0	1	0	0	na	0	0	0	0	0	0	0	0	0	dammaintenance	na
snare_11	09-20-2022	10:27	AM	10:27:00	33	beaver	na	2	2	2	0	0	0	2	0	0	na	0	0	0	0	0	0	0	0	0	swimming	na
snare_11	09-20-2022	10:28	AM	10:28:00	35	beaver	na	3	2	3	0	0	0	3	0	0	na	0	0	0	0	0	0	0	0	0	swimming	na
snare_11	09-20-2022	10:31	AM	10:31:00	34	beaver	na	1	1	1	0	0	0	1	0	0	na	0	0	0	0	0	0	0	0	0	swimming	na
snare_11	09-20-2022	10:32	AM	10:32:00	35	beaver	na	1	1	1	0	0	0	1	0	0	na	0	0	0	0	0	0	0	0	0	dammaintenance	na
snare_11	09-20-2022	10:33	AM	10:33:00	35	beaver	na	1	1	1	0	0	0	1	0	0	na	0	0	0	0	0	0	0	0	0	swimming	dammaintenance
snare_11	09-21-2022	2:23	AM	2:23:00	10	beaver	na	1	1	1	0	0	0	1	0	0	na	0	0	0	0	0	0	0	0	0	swimming	na
snare_11	09-21-2022	2:29	AM	2:29:00	11	beaver	na	1	1	1	0	0	0	1	0	0	na	0	0	0	0	0	0	0	0	0	swimming	dammaintenance
snare_11	09-21-2022	3:53	AM	3:53:00	9	beaver	na	1	1	1	0	0	0	1	0	0	na	0	0	0	0	0	0	0	0	0	swimming	dammaintenance
snare_11	09-21-2022	10:18	AM	10:18:00	17	beaver	na	1	1	1	0	0	0	1	0	0	na	0	0	0	0	0	0	0	0	0	swimming	na
snare_11	09-21-2022	9:17	PM	21:17:00	5	muskrat	na	2	1	2	0	0	0	2	0	0	na	0	0	0	0	0	0	0	0	0	swimming	na
snare_11	09-22-2022	10:37	PM	22:37:00	3	mouse	na	1	1	1	0	0	0	1	0	0	na	0	0	0	0	0	0	0	0	0	traveling	na
snare_11	09-23-2022	2:04	AM	2:04:00	2	shorttailedweasel	na	1	1	1	0	0	0	1	0	0	na	0	0	0	0	0	0	0	0	0	traveling	na
snare_11	09-24-2022	8:54	PM	20:54:00	11	mouse	na	1	1	1	0	0	0	1	0	0	na	0	0	0	0	0	0	0	0	0	traveling	na
snare_11	09-25-2022	3:59	AM	3:59:00	11	beaver	na	1	1	1	0	0	0	1	1	1	over	0	0	0	0	0	1	1	0	1	swimming	traveling
snare_11	09-25-2022	4:05	AM	4:05:00	11	beaver	na	1	1	1	0	0	0	1	0	0	na	0	0	0	0	0	0	0	0	0	investigating	na
snare_11	09-25-2022	4:06	AM	4:06:00	13	beaver	na	1	1	1	0	0	0	1	1	1	under	0	0	1	1	0	0	0	0	0	investigating	na
snare_11	10-22-2022	4:54	AM	4:54:00	4	muskrat	na	1	1	1	0	0	0	1	0	0	na	0	0	0	0	0	0	0	0	0	traveling	na
snare_11	09-26-2022	6:24	AM	6:24:00	6	beaver	na	1	1	1	0	0	0	1	0	0	na	0	0	0	0	0	0	0	0	0	swimming	na
snare_11	09-27-2022	12:07	AM	0:07:00	2	muskrat	na	1	1	1	0	0	0	1	0	0	na	0	0	0	0	0	0	0	0	0	swimming	na
snare_11	09-27-2022	7:57	AM	7:57:00	5	beaver	na	1	1	1	0	0	0	1	0	0	na	0	0	0	0	0	0	0	0	0	swimming	dammaintenance
snare_11	09-27-2022	8:26	AM	8:26:00	20	beaver	na	1	1	1	0	0	0	1	0	0	na	0	0	0	0	0	0	0	0	0	swimming	na
snare_11	09-27-2022	2:38	PM	14:38:00	15	canadajay	na	1	1	1	0	0	0	1	0	0	na	0	0	0	0	0	0	0	0	0	traveling	na
snare_11	09-29-2022	12:33	AM	0:33:00	6	beaver	na	1	1	1	0	0	0	1	0	0	na	0	0	0	0	0	0	0	0	0	dammaintenance	swimming
snare_11	09-29-2022	2:13	AM	2:13:00	6	beaver	na	1	1	1	0	0	0	1	0	0	na	0	0	0	0	0	0	0	0	0	dammaintenance	na
snare_11	09-30-2022	4:12	AM	4:12:00	8	longtailedweasel	na	1	1	1	0	0	0	1	0	0	na	0	0	0	0	0	0	0	0	0	traveling	na
snare_11	09-30-2022	8:52	PM	20:52:00	11	longtailedweasel	na	1	1	1	0	0	0	1	0	0	na	0	0	0	0	0	0	0	0	0	investigating	na
snare_11	10-01-2022	5:56	AM	5:56:00	8	muskrat	na	1	1	1	0	0	0	1	0	0	na	0	0	0	0	0	0	0	0	0	swimming	na
snare_11	10-01-2022	7:28	AM	7:28:00	8	bluejay	na	1	1	1	0	0	0	1	0	0	na	0	0	0	0	0	0	0	0	0	standing	na
snare_11	10-02-2022	5:37	AM	5:37:00	8	muskrat	na	1	1	1	0	0	0	1	0	0	na	0	0	0	0	0	0	0	0	0	traveling	na
snare_11	10-03-2022	1:16	AM	1:16:00	13	beaver	na	1	1	1	0	0	0	1	0	0	na	0	0	0	0	0	0	0	0	0	swimming	na
snare_11	10-06-2022	8:00	PM	20:00:00	3	beaver	na	1	1	1	0	0	0	1	0	0	na	0	0	0	0	0	0	0	0	0	dammaintenance	na
snare_11	10-06-2022	8:02	PM	20:02:00	4	beaver	na	1	1	1	0	0	0	1	0	0	na	0	0	0	0	0	0	0	0	0	swimming	na
snare_11	10-06-2022	8:23	PM	20:23:00	2	beaver	na	2	2	2	0	0	0	2	0	0	na	0	0	0	0	0	0	0	0	0	swimming	na
snare_11	10-07-2022	1:13	AM	1:13:00	0	beaver	na	1	1	1	0	0	0	1	0	0	na	0	0	0	0	0	0	0	0	0	swimming	na
snare_11	10-07-2022	1:14	AM	1:14:00	1	beaver	na	1	1	1	0	0	0	1	0	0	na	0	0	0	0	0	0	0	0	0	dammaintenance	swimming
snare_11	10-07-2022	7:16	AM	7:16:00	1	beaver	na	2	1	2	0	0	0	2	0	0	na	0	0	0	0	0	0	0	0	0	dammaintenance	swimming
snare_11	10-08-2022	1:50	AM	1:50:00	2	beaver	na	1	1	1	0	0	0	1	0	0	na	0	0	0	0	0	0	0	0	0	investigating	na
snare_11	10-08-2022	4:09	AM	4:09:00	4	longtailedweasel	na	1	1	1	0	0	0	1	0	0	na	0	0	0	0	0	0	0	0	0	traveling	na
snare_11	10-08-2022	6:53	AM	6:53:00	4	beaver	na	1	1	1	0	0	0	1	0	0	na	0	0	0	0	0	0	0	0	0	dammaintenance	na
snare_11	10-08-2022	6:46	PM	18:46:00	7	beaver	na	1	1	1	0	0	0	1	0	0	na	0	0	0	0	0	0	0	0	0	swimming	na
snare_11	10-28-2022	10:41	AM	10:41:00	19	canadajay	na	1	1	1	0	0	0	1	0	0	na	0	0	0	0	0	0	0	0	0	flying	na
snare_16	08-30-2022	8:29	PM	20:29:00	15	beaver	na	1	1	1	0	0	0	1	0	0	na	0	0	0	0	0	0	0	0	0	investigating	na
snare_16	08-30-2022	8:29	PM	20:29:00	17	beaver	na	2	2	2	0	0	0	2	0	0	na	0	0	0	0	0	0	0	0	0	investigating	na
snare_16	08-30-2022	8:48	PM	20:48:00	15	beaver	na	2	2	2	0	0	0	2	0	0	na	0	0	0	0	0	0	0	0	0	investigating	na
snare_16	08-30-2022	8:48	PM	20:48:00	17	beaver	na	2	2	2	0	0	0	2	0	0	na	0	0	0	0	0	0	0	0	0	investigating	na
snare_16	08-30-2022	8:49	PM	20:49:00	18	beaver	na	2	1	2	0	0	0	2	0	0	na	0	0	0	0	0	0	0	0	0	traveling	swimming
snare_16	08-30-2022	9:16	PM	21:16:00	14	beaver	na	1	1	1	0	0	0	1	0	0	na	0	0	0	0	0	0	0	0	0	investigating	na
snare_16	08-30-2022	9:16	PM	21:16:00	16	beaver	na	1	1	1	0	0	0	1	0	0	na	0	0	0	0	0	0	0	0	0	investigating	na
snare_16	08-31-2022	12:55	AM	0:55:00	12	mouse	na	1	1	1	0	0	0	1	0	0	na	0	0	0	0	0	0	0	0	0	traveling	na
snare_16	08-31-2022	12:57	AM	0:57:00	13	beaver	na	1	1	1	0	0	0	1	0	0	na	0	0	0	0	0	0	0	0	0	investigating	na
snare_16	08-31-2022	12:58	AM	0:58:00	14	beaver	na	1	1	1	0	0	0	1	0	0	na	0	0	0	0	0	0	0	0	0	foraging	na
snare_16	09-01-2022	7:30	AM	7:30:00	19	unkbird	na	1	1	1	0	0	0	1	0	0	na	0	0	0	0	0	0	0	0	0	traveling	na
snare_16	09-01-2022	8:26	AM	8:26:00	22	sandpiper	na	1	1	1	0	0	0	1	0	0	na	0	0	0	0	0	0	0	0	0	traveling	standing
snare_16	09-02-2022	6:04	AM	6:04:00	20	unkbird	na	1	1	1	0	0	0	1	0	0	na	0	0	0	0	0	0	0	0	0	foraging	na
snare_16	09-02-2022	8:04	PM	20:04:00	15	beaver	na	1	1	1	0	0	0	1	0	0	na	0	0	0	0	0	0	0	0	0	swimming	na
snare_16	09-02-2022	8:05	PM	20:05:00	16	beaver	na	1	1	1	0	0	0	1	0	0	na	0	0	0	0	0	0	0	0	0	investigating	na
snare_16	09-02-2022	8:05	PM	20:05:00	18	beaver	na	1	1	1	0	0	0	1	0	0	na	0	0	0	0	0	0	0	0	0	investigating	na
snare_16	09-02-2022	8:06	PM	20:06:00	19	beaver	na	1	1	1	0	0	0	1	1	1	side	1	0	0	0	0	0	0	0	0	investigatingsnare	traveling
snare_16	09-02-2022	8:06	PM	20:06:00	20	beaver	na	1	1	1	0	0	0	1	1	2	under	1	1	1	0	0	0	0	0	0	investigating	na
snare_16	09-02-2022	8:07	PM	20:07:00	21	beaver	na	1	1	1	0	0	0	1	1	1	over	0	0	0	0	0	1	0	0	0	standing	na
snare_16	09-02-2022	8:07	PM	20:07:00	21	beaver	na	1	1	1	0	0	0	1	0	0	na	0	0	0	0	0	0	0	0	0	investigating	na
snare_16	09-02-2022	9:23	PM	21:23:00	12	beaver	na	1	1	1	0	0	0	1	0	0	na	0	0	0	0	0	0	0	0	0	investigating	na
snare_16	09-02-2022	9:23	PM	21:23:00	14	beaver	na	1	1	1	0	0	0	1	1	1	side	1	0	0	0	0	0	0	0	0	investigating	na
snare_16	09-02-2022	9:24	PM	21:24:00	14	beaver	na	1	1	1	0	0	0	1	1	2	side	1	0	0	0	1	0	0	0	0	investigating	na
snare_16	09-02-2022	10:45	PM	22:45:00	10	beaver	na	1	1	1	0	0	0	1	0	0	na	0	0	0	0	0	0	0	0	0	traveling	na
snare_16	09-03-2022	12:29	AM	0:29:00	9	beaver	na	1	1	1	0	0	0	1	0	0	na	0	0	0	0	0	0	0	0	0	investigating	na
snare_16	09-03-2022	12:30	AM	0:30:00	10	beaver	na	1	1	1	0	0	0	1	0	0	na	0	0	0	0	0	0	0	0	0	investigating	na
snare_16	09-03-2022	1:24	AM	1:24:00	8	beaver	na	1	1	1	0	0	0	1	0	0	na	0	0	0	0	0	0	0	0	0	investigating	na
snare_16	09-03-2022	10:16	AM	10:16:00	22	broadwingedhawk	na	1	1	1	0	0	0	1	0	0	na	0	0	0	0	0	0	0	0	0	investigating	na
snare_16	09-03-2022	10:16	AM	10:16:00	23	broadwingedhawk	na	1	1	1	0	0	0	1	1	1	under	0	0	0	1	0	0	0	0	0	investigating	na
snare_16	09-03-2022	10:26	AM	10:26:00	22	broadwingedhawk	na	1	1	1	0	0	0	1	0	0	na	0	0	0	0	0	0	0	0	0	investigating	flying
snare_11	09-25-2022	10:01	AM	10:01:00	20	unkbird	na	3	3	3	0	0	0	3	0	0	na	0	0	0	0	0	0	0	0	0	investigating	na
snare_16	09-03-2022	12:23	PM	12:23:00	25	broadwingedhawk	na	1	1	1	0	0	0	1	0	0	na	0	0	0	0	0	0	0	0	0	standing	na
snare_16	09-03-2022	8:38	PM	20:38:00	9	muskrat	na	2	2	2	0	0	0	2	0	0	na	0	0	0	0	0	0	0	0	0	investigating	foraging
snare_16	09-05-2022	12:38	AM	0:38:00	9	mouse	na	1	1	1	0	0	0	1	0	0	na	0	0	0	0	0	0	0	0	0	traveling	na
snare_16	09-05-2022	8:27	AM	8:27:00	16	bluejay	na	1	1	1	0	0	0	1	0	0	na	0	0	0	0	0	0	0	0	0	standing	na
snare_16	10-25-2022	12:20	AM	0:20:00	7	mouse	na	3	1	3	0	0	0	3	0	0	na	0	0	0	0	0	0	0	0	0	traveling	na
snare_13	09-27-2022	1:53	PM	13:53:00	20	unkbird	na	1	1	1	0	0	0	1	0	0	na	0	0	0	0	0	0	0	0	0	eatingunk	na
snare_16	10-25-2022	3:42	AM	3:42:00	7	snowshoehare	na	1	1	1	0	0	0	1	0	0	na	0	0	0	0	0	0	0	0	0	traveling	na
snare_16	10-25-2022	6:06	AM	6:06:00	4	mouse	na	1	1	1	0	0	0	1	0	0	na	0	0	0	0	0	0	0	0	0	traveling	na
snare_16	10-25-2022	9:04	PM	21:04:00	2	snowshoehare	na	1	1	1	0	0	0	1	0	0	na	0	0	0	0	0	0	0	0	0	traveling	investigating
snare_16	10-26-2022	12:12	AM	0:12:00	1	snowshoehare	na	1	1	1	0	0	0	1	0	0	na	0	0	0	0	0	0	0	0	0	traveling	na
snare_16	10-26-2022	4:06	AM	4:06:00	1	mouse	na	1	1	1	0	0	0	1	0	0	na	0	0	0	0	0	0	0	0	0	traveling	na
snare_16	10-26-2022	4:06	AM	4:06:00	2	mouse	na	2	1	2	0	0	0	2	0	0	na	0	0	0	0	0	0	0	0	0	traveling	na
snare_16	10-26-2022	7:12	PM	19:12:00	-3	beaver	na	1	1	1	0	0	0	1	1	1	under	0	0	0	1	0	0	0	1	0	traveling	na
snare_16	10-26-2022	7:14	PM	19:14:00	-2	beaver	na	1	1	1	0	0	0	1	1	1	under	0	0	0	1	0	0	0	0	0	dammaintenance	na
snare_16	10-26-2022	8:53	PM	20:53:00	-5	beaver	na	1	1	1	0	0	0	1	1	2	over.under	0	0	0	1	1	0	1	0	1	investigating	na
snare_16	10-26-2022	8:54	PM	20:54:00	-4	beaver	na	1	1	1	0	0	0	1	1	1	under	0	0	0	1	0	0	0	0	0	traveling	na
snare_16	10-26-2022	8:56	PM	20:56:00	-4	beaver	na	1	1	1	0	0	0	1	1	1	under	0	1	1	1	0	0	0	0	0	dammaintenance	na
snare_16	10-26-2022	9:00	PM	21:00:00	-4	beaver	na	1	1	1	0	0	0	1	0	0	na	0	0	0	0	0	0	0	0	0	investigating	na
snare_16	10-27-2022	5:51	PM	17:51:00	8	bluejay	na	1	1	1	0	0	0	1	0	0	na	0	0	0	0	0	0	0	0	0	foraging	na
snare_14	09-01-2022	12:44	AM	0:44:00	16	beaver	na	1	1	1	0	0	0	1	1	1	under	0	0	0	1	0	0	0	0	0	traveling	na
snare_16	10-28-2022	3:39	AM	3:39:00	7	mouse	na	2	1	2	0	0	0	2	0	0	na	0	0	0	0	0	0	0	0	0	traveling	na
snare_14	08-31-2022	1:16	PM	13:16:00	28	sandpiper	na	2	2	2	0	0	0	2	0	0	na	0	0	0	0	0	0	0	0	0	foraging	na
snare_16	10-29-2022	2:51	AM	2:51:00	9	mouse	na	1	1	1	0	0	0	1	0	0	na	0	0	0	0	0	0	0	0	0	traveling	na
snare_16	10-29-2022	11:32	PM	23:32:00	3	beaver	na	1	1	1	0	0	0	1	1	1	under	0	0	1	1	0	0	0	0	0	traveling	na
snare_16	10-29-2022	11:35	PM	23:35:00	4	beaver	na	1	1	1	0	0	0	1	0	0	na	0	0	0	0	0	0	0	0	0	dammaintenance	na
snare_16	10-29-2022	11:38	PM	23:38:00	4	beaver	na	1	1	1	0	0	0	1	1	1	side	0	0	0	0	1	0	1	0	0	dammaintenance	na
snare_16	10-30-2022	12:44	AM	0:44:00	2	muskrat	na	1	1	1	0	0	0	1	0	0	na	0	0	0	0	0	0	0	0	0	standing	na
snare_16	10-30-2022	12:44	AM	0:44:00	3	muskrat	na	1	1	1	0	0	0	1	0	0	na	0	0	0	0	0	0	0	0	0	traveling	na
snare_16	10-30-2022	12:54	AM	0:54:00	2	beaver	na	1	1	1	0	0	0	1	1	1	side	1	0	0	0	0	0	0	0	0	standing	na
snare_16	10-30-2022	12:55	AM	0:55:00	4	beaver	na	1	1	1	0	0	0	1	1	1	under	0	0	0	1	0	0	0	1	0	investigating	na
snare_16	10-30-2022	4:55	AM	4:55:00	-1	beaver	na	1	1	1	0	0	0	1	0	0	na	0	0	0	0	0	0	0	0	0	dammaintenance	na
snare_16	10-30-2022	6:11	AM	6:11:00	-2	beaver	na	1	1	1	0	0	0	1	0	0	na	0	0	0	0	0	0	0	0	0	dammaintenance	na
snare_14	09-01-2022	5:03	AM	5:03:00	19	beaver	na	1	1	1	0	0	0	1	1	1	under	0	0	0	1	0	0	0	0	0	traveling	na
snare_16	10-30-2022	6:56	PM	18:56:00	3	muskrat	na	1	1	1	0	0	0	1	1	1	side	1	0	0	0	0	0	0	0	0	investigatingsnare	na
snare_16	10-30-2022	6:57	PM	18:57:00	4	muskrat	na	1	1	1	0	0	0	1	1	1	side	1	0	0	0	0	0	0	0	0	investigatingsnare	na
snare_16	10-30-2022	7:59	PM	19:59:00	-1	beaver	na	1	1	1	0	0	0	1	1	1	under	0	0	0	1	0	0	0	0	0	traveling	na
snare_16	10-30-2022	8:37	PM	20:37:00	-2	muskrat	na	1	1	1	0	0	0	1	1	3	under.side	1	0	0	0	1	0	0	0	0	investigatingsnare	na
snare_16	10-30-2022	9:23	PM	21:23:00	-3	beaver	na	1	1	1	0	0	0	1	1	1	under	0	0	1	1	0	0	0	1	0	traveling	na
snare_16	10-30-2022	9:25	PM	21:25:00	-2	beaver	na	1	1	1	0	0	0	1	1	1	under	0	0	0	1	0	0	0	0	0	dammaintenance	na
snare_16	10-30-2022	9:30	PM	21:30:00	-2	beaver	na	1	1	1	0	0	0	1	1	1	under	0	0	0	1	0	0	0	0	0	dammaintenance	na
snare_16	10-30-2022	10:41	PM	22:41:00	-3	beaver	na	1	1	1	0	0	0	1	1	1	side	1	0	0	0	1	0	1	0	0	investigatingsnare	na
snare_16	10-31-2022	2:32	AM	2:32:00	-3	snowshoehare	na	1	1	1	0	0	0	1	0	0	na	0	0	0	0	0	0	0	0	0	foraging	investigating
snare_16	10-31-2022	5:08	AM	5:08:00	-2	snowshoehare	na	1	1	1	0	0	0	1	1	1	over	0	0	0	0	0	0	1	0	0	traveling	standing
snare_16	10-31-2022	6:15	AM	6:15:00	-3	beaver	na	1	1	1	0	0	0	1	0	0	na	0	0	0	0	0	0	0	0	0	traveling	na
snare_16	11-01-2022	12:04	AM	0:04:00	2	mouse	na	1	1	1	0	0	0	1	0	0	na	0	0	0	0	0	0	0	0	0	traveling	na
snare_16	11-01-2022	3:21	AM	3:21:00	-2	beaver	na	1	1	1	0	0	0	1	1	1	under	0	0	0	1	0	0	0	0	0	traveling	investigating
snare_16	11-01-2022	3:28	AM	3:28:00	-1	beaver	na	1	1	1	0	0	0	1	1	1	under	0	0	0	1	0	0	0	0	0	traveling	na
snare_16	11-01-2022	3:33	AM	3:33:00	-1	beaver	na	1	1	1	0	0	0	1	0	0	na	0	0	0	0	0	0	0	0	0	traveling	na
snare_16	11-01-2022	4:19	AM	4:19:00	-2	beaver	na	1	1	1	0	0	0	1	1	2	under.side	1	1	0	1	1	0	0	0	0	investigating	investigatingsnare
snare_16	11-01-2022	4:48	AM	4:48:00	-2	beaver	na	1	1	1	0	0	0	1	0	0	na	0	0	0	0	0	0	0	0	0	standing	na
snare_16	11-01-2022	6:01	AM	6:01:00	-3	beaver	na	1	1	1	0	0	0	1	1	1	side	1	0	0	0	0	0	0	0	0	investigating	na
snare_16	11-01-2022	5:31	PM	17:31:00	16	bluejay	na	1	1	1	0	0	0	1	0	0	na	0	0	0	0	0	0	0	0	0	investigating	na
snare_16	11-02-2022	12:00	AM	0:00:00	7	mouse	na	1	1	1	0	0	0	1	0	0	na	0	0	0	0	0	0	0	0	0	traveling	na
snare_16	11-02-2022	12:01	AM	0:01:00	9	mouse	na	3	1	3	0	0	0	3	0	0	na	0	0	0	0	0	0	0	0	0	traveling	na
snare_16	11-02-2022	5:12	AM	5:12:00	7	mouse	na	1	1	1	0	0	0	1	0	0	na	0	0	0	0	0	0	0	0	0	investigating	na
snare_16	11-02-2022	5:28	AM	5:28:00	6	mouse	na	1	1	1	0	0	0	1	0	0	na	0	0	0	0	0	0	0	0	0	traveling	na
snare_14	09-02-2022	11:47	PM	23:47:00	14	beaver	na	1	1	1	0	0	0	1	1	1	under	0	0	0	1	0	0	0	0	0	traveling	na
snare_17	09-01-2022	5:10	AM	5:10:00	16	mouse	na	1	1	1	0	0	0	1	0	0	na	0	0	0	0	0	0	0	0	0	traveling	na
snare_17	09-18-2022	5:47	PM	17:47:00	24	beaver	na	1	1	1	0	0	0	1	1	1	under	0	0	0	1	0	0	0	1	0	traveling	na
snare_17	09-18-2022	5:57	PM	17:57:00	23	beaver	na	1	1	1	0	0	0	1	1	1	under	0	1	1	1	0	0	0	0	0	investigating	na
snare_17	09-18-2022	5:57	PM	17:57:00	25	beaver	na	1	1	1	0	0	0	1	1	1	under	0	0	0	1	0	0	0	0	0	traveling	na
snare_17	09-18-2022	6:11	PM	18:11:00	22	beaver	na	1	1	1	0	0	0	1	0	0	na	0	0	0	0	0	0	0	0	0	investigating	na
snare_17	09-18-2022	6:11	PM	18:11:00	23	beaver	na	1	1	1	0	0	0	1	1	1	under	0	0	0	1	0	0	0	0	0	traveling	na
snare_17	09-18-2022	7:49	PM	19:49:00	14	beaver	na	1	1	1	0	0	0	1	0	0	na	0	0	0	0	0	0	0	0	0	investigating	na
snare_17	09-18-2022	7:50	PM	19:50:00	16	beaver	na	1	1	1	0	0	0	1	1	1	under	0	0	0	1	0	0	0	0	0	investigating	na
snare_17	09-18-2022	7:50	PM	19:50:00	17	beaver	na	1	1	1	0	0	0	1	0	0	na	0	0	0	0	0	0	0	0	0	traveling	na
snare_17	09-18-2022	8:03	PM	20:03:00	14	beaver	na	1	1	1	0	0	0	1	1	1	under	0	0	0	1	0	0	0	0	0	traveling	na
snare_17	09-18-2022	8:30	PM	20:30:00	14	beaver	na	1	1	1	0	0	0	1	1	1	under	0	0	0	1	0	0	0	0	0	traveling	na
snare_17	09-18-2022	8:33	PM	20:33:00	14	beaver	na	2	2	2	0	0	0	2	1	3	under.side	1	1	1	1	1	0	0	0	0	investigating	na
snare_17	09-18-2022	8:35	PM	20:35:00	15	beaver	na	2	2	2	0	0	0	2	1	2	under	0	1	1	1	0	0	0	0	0	traveling	na
snare_17	09-18-2022	8:55	PM	20:55:00	14	beaver	na	1	1	1	0	0	0	1	1	1	under	0	0	0	1	0	0	0	0	0	traveling	na
snare_17	09-18-2022	9:08	PM	21:08:00	13	beaver	na	1	1	1	0	0	0	1	1	1	side	1	0	0	0	0	0	0	0	0	investigatingsnare	na
snare_17	09-18-2022	9:08	PM	21:08:00	15	beaver	na	1	1	1	0	0	0	1	1	2	under.side	1	0	1	1	0	0	0	0	0	investigatingsnare	traveling
snare_17	10-19-2022	7:02	PM	19:02:00	4	beaver	na	1	1	1	0	0	0	1	1	1	side	1	0	0	0	0	0	0	0	0	standing	investigatingsnare
snare_17	10-19-2022	7:02	PM	19:02:00	6	beaver	na	1	1	1	0	0	0	1	0	0	na	0	0	0	0	0	0	0	0	0	standing	na
snare_17	10-19-2022	7:03	PM	19:03:00	7	beaver	na	1	1	1	0	0	0	1	1	2	side	1	0	0	0	1	0	0	0	0	investigating	na
snare_17	10-19-2022	7:05	PM	19:05:00	6	beaver	na	1	1	1	0	0	0	1	0	0	na	0	0	0	0	0	0	0	0	0	traveling	na
snare_17	10-19-2022	7:06	PM	19:06:00	7	beaver	na	1	1	1	0	0	0	1	0	0	na	0	0	0	0	0	0	0	0	0	traveling	investigating
snare_17	10-19-2022	7:06	PM	19:06:00	8	beaver	na	1	1	1	0	0	0	1	0	0	na	0	0	0	0	0	0	0	0	0	unknown	na
snare_17	10-19-2022	7:10	PM	19:10:00	6	beaver	na	1	1	1	0	0	0	1	1	1	over	1	0	0	0	0	0	0	0	0	traveling	investigatingsnare
snare_17	10-19-2022	7:12	PM	19:12:00	7	beaver	na	1	1	1	0	0	0	1	0	0	na	0	0	0	0	0	0	0	0	0	traveling	na
snare_14	09-19-2022	7:11	PM	19:11:00	20	muskrat	na	1	1	1	0	0	0	1	0	0	na	0	0	0	0	0	0	0	0	0	traveling	na
snare_17	10-19-2022	7:13	PM	19:13:00	9	beaver	na	1	1	1	0	0	0	1	0	0	na	0	0	0	0	0	0	0	0	0	investigating	na
snare_17	10-19-2022	7:56	PM	19:56:00	4	beaver	na	1	1	1	0	0	0	1	0	0	na	0	0	0	0	0	0	0	0	0	standing	na
snare_17	10-19-2022	8:24	PM	20:24:00	3	beaver	na	1	1	1	0	0	0	1	0	0	na	0	0	0	0	0	0	0	0	0	investigating	na
snare_17	10-19-2022	8:30	PM	20:30:00	3	beaver	na	1	1	1	0	0	0	1	0	0	na	0	0	0	0	0	0	0	0	0	traveling	na
snare_17	10-19-2022	9:41	PM	21:41:00	0	beaver	na	1	1	1	0	0	0	1	0	0	na	0	0	0	0	0	0	0	0	0	investigating	na
snare_17	10-19-2022	9:42	PM	21:42:00	1	beaver	na	1	1	1	0	0	0	1	0	0	na	0	0	0	0	0	0	0	0	0	traveling	swimming
snare_17	10-19-2022	9:48	PM	21:48:00	1	beaver	na	1	1	1	0	0	0	1	0	0	na	0	0	0	0	0	0	0	0	0	traveling	swimming
snare_17	10-19-2022	10:06	PM	22:06:00	0	beaver	na	1	1	1	0	0	0	1	0	0	na	0	0	0	0	0	0	0	0	0	investigating	na
snare_17	10-19-2022	10:06	PM	22:06:00	1	beaver	na	1	1	1	0	0	0	1	0	0	na	0	0	0	0	0	0	0	0	0	traveling	standing
snare_17	10-19-2022	10:07	PM	22:07:00	1	unknwon	na	1	1	1	0	0	0	1	0	0	na	0	0	0	0	0	0	0	0	0	unknown	na
snare_17	10-19-2022	10:08	PM	22:08:00	2	beaver	na	1	1	1	0	0	0	1	0	0	na	0	0	0	0	0	0	0	0	0	investigating	na
snare_17	10-19-2022	10:08	PM	22:08:00	4	beaver	na	1	1	1	0	0	0	1	0	0	na	0	0	0	0	0	0	0	0	0	investigating	na
snare_17	10-19-2022	10:10	PM	22:10:00	3	beaver	na	1	1	1	0	0	0	1	0	0	na	0	0	0	0	0	0	0	0	0	investigating	na
snare_17	10-19-2022	10:10	PM	22:10:00	5	unknwon	na	1	1	1	0	0	0	1	0	0	na	0	0	0	0	0	0	0	0	0	unknown	na
snare_17	10-19-2022	10:26	PM	22:26:00	0	unknwon	na	1	1	1	0	0	0	1	0	0	na	0	0	0	0	0	0	0	0	0	unknown	na
snare_17	10-19-2022	10:36	PM	22:36:00	0	beaver	na	1	1	1	0	0	0	1	0	0	na	0	0	0	0	0	0	0	0	0	traveling	standing
snare_17	10-19-2022	10:38	PM	22:38:00	1	beaver	na	1	1	1	0	0	0	1	0	0	na	0	0	0	0	0	0	0	0	0	dammaintenance	na
snare_17	10-19-2022	10:45	PM	22:45:00	0	beaver	na	1	1	1	0	0	0	1	0	0	na	0	0	0	0	0	0	0	0	0	standing	investigating
snare_17	10-19-2022	10:45	PM	22:45:00	1	beaver	na	1	1	1	0	0	0	1	0	0	na	0	0	0	0	0	0	0	0	0	traveling	na
snare_17	10-19-2022	10:46	PM	22:46:00	2	beaver	na	1	1	1	0	0	0	1	0	0	na	0	0	0	0	0	0	0	0	0	traveling	na
snare_17	10-19-2022	11:08	PM	23:08:00	-1	beaver	na	1	1	1	0	0	0	1	0	0	na	0	0	0	0	0	0	0	0	0	standing	traveling
snare_17	10-19-2022	11:10	PM	23:10:00	1	beaver	na	1	1	1	0	0	0	1	0	0	na	0	0	0	0	0	0	0	0	0	traveling	na
snare_17	10-19-2022	11:10	PM	23:10:00	2	beaver	na	1	1	1	0	0	0	1	1	1	over	0	0	0	0	0	1	1	0	1	dammaintenance	na
snare_17	10-19-2022	11:25	PM	23:25:00	-1	beaver	na	1	1	1	0	0	0	1	0	0	na	0	0	0	0	0	0	0	0	0	investigating	swimming
snare_17	10-20-2022	12:17	AM	0:17:00	-2	beaver	na	1	1	1	0	0	0	1	0	0	na	0	0	0	0	0	0	0	0	0	investigating	na
snare_17	10-20-2022	12:21	AM	0:21:00	-1	beaver	na	1	1	1	0	0	0	1	0	0	na	0	0	0	0	0	0	0	0	0	investigating	na
snare_17	10-20-2022	1:11	AM	1:11:00	-3	beaver	na	1	1	1	0	0	0	1	0	0	na	0	0	0	0	0	0	0	0	0	investigating	na
snare_17	10-20-2022	1:20	AM	1:20:00	-2	beaver	na	1	1	1	0	0	0	1	0	0	na	0	0	0	0	0	0	0	0	0	investigating	na
snare_17	10-20-2022	1:20	AM	1:20:00	-1	beaver	na	1	1	1	0	0	0	1	0	0	na	0	0	0	0	0	0	0	0	0	standing	na
snare_17	10-20-2022	1:28	AM	1:28:00	-2	beaver	na	1	1	1	0	0	0	1	0	0	na	0	0	0	0	0	0	0	0	0	traveling	na
snare_17	10-20-2022	7:37	AM	7:37:00	-5	redsquirrel	na	1	1	1	0	0	0	1	0	0	na	0	0	0	0	0	0	0	0	0	traveling	na
snare_14	09-20-2022	8:57	PM	20:57:00	17	muskrat	na	2	2	2	0	0	0	2	0	0	na	0	0	0	0	0	0	0	0	0	traveling	na
snare_17	10-21-2022	4:24	AM	4:24:00	9	beaver	na	1	1	1	0	0	0	1	0	0	na	0	0	0	0	0	0	0	0	0	traveling	na
snare_17	10-21-2022	4:31	AM	4:31:00	9	beaver	na	1	1	1	0	0	0	1	0	0	na	0	0	0	0	0	0	0	0	0	standing	na
snare_17	10-21-2022	4:37	AM	4:37:00	10	beaver	na	1	1	1	0	0	0	1	0	0	na	0	0	0	0	0	0	0	0	0	investigating	traveling
snare_17	10-21-2022	4:38	AM	4:38:00	11	beaver	na	1	1	1	0	0	0	1	0	0	na	0	0	0	0	0	0	0	0	0	dammaintenance	na
snare_17	10-21-2022	4:50	AM	4:50:00	10	beaver	na	1	1	1	0	0	0	1	1	1	over	0	0	0	0	0	1	1	0	1	dammaintenance	na
snare_17	10-21-2022	4:56	AM	4:56:00	10	beaver	na	1	1	1	0	0	0	1	0	0	na	0	0	0	0	0	0	0	0	0	traveling	na
snare_17	10-21-2022	4:56	AM	4:56:00	11	beaver	na	1	1	1	0	0	0	1	1	1	over	0	0	0	0	0	1	1	0	1	dammaintenance	na
snare_17	10-22-2022	5:05	AM	5:05:00	7	beaver	na	1	1	1	0	0	0	1	0	0	na	0	0	0	0	0	0	0	0	0	standing	na
snare_17	10-22-2022	5:14	AM	5:14:00	7	beaver	na	1	1	1	0	0	0	1	0	0	na	0	0	0	0	0	0	0	0	0	investigating	na
snare_17	10-22-2022	5:18	AM	5:18:00	7	beaver	na	1	1	1	0	0	0	1	0	0	na	0	0	0	0	0	0	0	0	0	dammaintenance	na
snare_17	10-22-2022	5:45	AM	5:45:00	7	beaver	na	1	1	1	0	0	0	1	0	0	na	0	0	0	0	0	0	0	0	0	unknown	na
snare_17	10-22-2022	5:45	AM	5:45:00	8	beaver	na	1	1	1	0	0	0	1	0	0	na	0	0	0	0	0	0	0	0	0	dammaintenance	na
snare_17	10-22-2022	5:46	AM	5:46:00	9	beaver	na	1	1	1	0	0	0	1	1	1	over	0	0	0	0	0	1	1	0	1	dammaintenance	na
snare_17	10-22-2022	6:08	AM	6:08:00	7	beaver	na	1	1	1	0	0	0	1	0	0	na	0	0	0	0	0	0	0	0	0	dammaintenance	swimming
snare_17	10-22-2022	6:24	AM	6:24:00	6	unknwon	na	2	1	2	0	0	0	2	0	0	na	0	0	0	0	0	0	0	0	0	unknown	na
snare_17	10-22-2022	6:24	AM	6:24:00	8	beaver	na	1	1	1	0	0	0	1	0	0	na	0	0	0	0	0	0	0	0	0	dammaintenance	na
snare_17	10-22-2022	6:31	AM	6:31:00	7	beaver	na	1	1	1	0	0	0	1	0	0	na	0	0	0	0	0	0	0	0	0	dammaintenance	na
snare_17	10-22-2022	6:32	AM	6:32:00	8	beaver	na	1	1	1	0	0	0	1	0	0	na	0	0	0	0	0	0	0	0	0	traveling	na
snare_17	10-22-2022	6:36	AM	6:36:00	8	beaver	na	1	1	1	0	0	0	1	0	0	na	0	0	0	0	0	0	0	0	0	investigating	na
snare_17	10-22-2022	6:39	AM	6:39:00	8	beaver	na	1	1	1	0	0	0	1	0	0	na	0	0	0	0	0	0	0	0	0	standing	traveling
snare_17	10-22-2022	8:19	AM	8:19:00	6	beaver	na	1	1	1	0	0	0	1	0	0	na	0	0	0	0	0	0	0	0	0	swimming	na
snare_17	10-22-2022	8:31	AM	8:31:00	6	beaver	na	1	1	1	0	0	0	1	0	0	na	0	0	0	0	0	0	0	0	0	dammaintenance	na
snare_14	09-25-2022	1:34	PM	13:34:00	21	beaver	na	1	1	1	0	0	0	1	0	0	na	0	0	0	0	0	0	0	0	0	travelingwithfood	na
snare_15	09-19-2022	4:43	AM	4:43:00	13	muskrat	beaver	2	2	2	0	0	0	2	0	0	unk	0	0	0	0	0	0	0	0	0	traveling	na
snare_15	09-22-2022	5:50	AM	5:50:00	4	unkrodent	na	1	1	1	0	0	0	1	0	0	na	0	0	0	0	0	0	0	0	0	travelingwithfood	na
snare_17	10-25-2022	12:21	AM	0:21:00	7	beaver	na	1	1	1	0	0	0	1	1	1	side	0	0	0	0	0	1	1	0	0	investigating	na
snare_17	10-25-2022	12:27	AM	0:27:00	7	beaver	na	1	1	1	0	0	0	1	0	0	na	0	0	0	0	0	0	0	0	0	traveling	na
snare_17	10-25-2022	12:37	AM	0:37:00	7	beaver	na	1	1	1	0	0	0	1	0	0	na	0	0	0	0	0	0	0	0	0	traveling	na
snare_17	10-25-2022	12:38	AM	0:38:00	9	beaver	na	1	1	1	0	0	0	1	0	0	na	0	0	0	0	0	0	0	0	0	swimming	na
snare_17	10-25-2022	12:38	AM	0:38:00	9	beaver	na	1	1	1	0	0	0	1	1	1	over	0	0	0	0	0	1	1	0	1	traveling	standing
snare_17	10-25-2022	12:40	AM	0:40:00	10	beaver	na	1	1	1	0	0	0	1	0	0	na	0	0	0	0	0	0	0	0	0	traveling	swimming
snare_17	10-25-2022	12:40	AM	0:40:00	11	beaver	na	1	1	1	0	0	0	1	0	0	na	0	0	0	0	0	0	0	0	0	investigating	traveling
snare_17	10-25-2022	12:42	AM	0:42:00	11	beaver	na	1	1	1	0	0	0	1	0	0	na	0	0	0	0	0	0	0	0	0	traveling	swimming
snare_17	10-25-2022	1:02	AM	1:02:00	7	beaver	na	1	1	1	0	0	0	1	0	0	na	0	0	0	0	0	0	0	0	0	investigating	na
snare_17	10-25-2022	1:03	AM	1:03:00	8	beaver	na	1	1	1	0	0	0	1	0	0	na	0	0	0	0	0	0	0	0	0	traveling	swimming
snare_17	10-25-2022	1:14	AM	1:14:00	7	beaver	na	1	1	1	0	0	0	1	0	0	na	0	0	0	0	0	0	0	0	0	dammaintenance	na
snare_17	10-25-2022	1:52	AM	1:52:00	6	beaver	na	1	1	1	0	0	0	1	0	0	na	0	0	0	0	0	0	0	0	0	swimming	na
snare_17	10-25-2022	1:54	AM	1:54:00	7	beaver	na	1	1	1	0	0	0	1	0	0	na	0	0	0	0	0	0	0	0	0	investigatingcamera	investigating
snare_17	10-25-2022	1:54	AM	1:54:00	9	beaver	na	1	1	1	0	0	0	1	0	0	na	0	0	0	0	0	0	0	0	0	standing	na
snare_17	10-25-2022	1:54	AM	1:54:00	10	beaver	na	1	1	1	0	0	0	1	1	2	over.side	1	0	0	0	0	1	1	0	0	investigatingsnare	na
snare_17	10-25-2022	1:55	AM	1:55:00	11	beaver	na	1	1	1	0	0	0	1	1	1	side	0	0	0	0	1	0	0	0	0	standing	traveling
snare_17	10-25-2022	2:07	AM	2:07:00	7	beaver	na	1	1	1	0	0	0	1	0	0	na	0	0	0	0	0	0	0	0	0	investigating	na
snare_17	10-25-2022	2:22	AM	2:22:00	7	beaver	na	1	1	1	0	0	0	1	0	0	na	0	0	0	0	0	0	0	0	0	dammaintenance	na
snare_17	10-25-2022	2:28	AM	2:28:00	7	beaver	na	1	1	1	0	0	0	1	0	0	na	0	0	0	0	0	0	0	0	0	traveling	na
snare_17	10-25-2022	2:35	AM	2:35:00	7	beaver	na	1	1	1	0	0	0	1	0	0	na	0	0	0	0	0	0	0	0	0	traveling	swimming
snare_17	10-25-2022	2:38	AM	2:38:00	7	beaver	na	1	1	1	0	0	0	1	0	0	na	0	0	0	0	0	0	0	0	0	investigating	na
snare_17	10-25-2022	2:39	AM	2:39:00	8	beaver	na	1	1	1	0	0	0	1	0	0	na	0	0	0	0	0	0	0	0	0	swimming	na
snare_17	10-25-2022	2:40	AM	2:40:00	9	beaver	na	1	1	1	0	0	0	1	0	0	na	0	0	0	0	0	0	0	0	0	investigating	na
snare_17	10-25-2022	2:43	AM	2:43:00	8	beaver	na	1	1	1	0	0	0	1	0	0	na	0	0	0	0	0	0	0	0	0	traveling	na
snare_17	10-25-2022	2:43	AM	2:43:00	9	beaver	na	2	2	2	0	0	0	2	0	0	na	0	0	0	0	0	0	0	0	0	dammaintenance	standing
snare_17	10-25-2022	2:45	AM	2:45:00	10	beaver	na	1	1	1	0	0	0	1	0	0	na	0	0	0	0	0	0	0	0	0	dammaintenance	na
snare_17	10-25-2022	3:07	AM	3:07:00	7	beaver	na	1	1	1	0	0	0	1	0	0	na	0	0	0	0	0	0	0	0	0	traveling	na
snare_17	10-25-2022	3:08	AM	3:08:00	8	beaver	na	1	1	1	0	0	0	1	0	0	na	0	0	0	0	0	0	0	0	0	swimming	na
snare_17	10-25-2022	3:14	AM	3:14:00	7	beaver	na	1	1	1	0	0	0	1	0	0	na	0	0	0	0	0	0	0	0	0	traveling	na
snare_17	10-25-2022	3:15	AM	3:15:00	8	beaver	na	1	1	1	0	0	0	1	0	0	na	0	0	0	0	0	0	0	0	0	traveling	swimming
snare_17	10-25-2022	3:21	AM	3:21:00	7	beaver	na	1	1	1	0	0	0	1	0	0	na	0	0	0	0	0	0	0	0	0	traveling	na
snare_17	10-25-2022	3:24	AM	3:24:00	7	beaver	na	1	1	1	0	0	0	1	0	0	na	0	0	0	0	0	0	0	0	0	traveling	na
snare_17	10-25-2022	3:28	AM	3:28:00	8	beaver	na	1	1	1	0	0	0	1	0	0	na	0	0	0	0	0	0	0	0	0	dammaintenance	na
snare_17	10-25-2022	3:37	AM	3:37:00	7	beaver	na	1	1	1	0	0	0	1	0	0	na	0	0	0	0	0	0	0	0	0	investigating	na
snare_17	10-25-2022	3:39	AM	3:39:00	8	beaver	na	1	1	1	0	0	0	1	0	0	na	0	0	0	0	0	0	0	0	0	traveling	na
snare_17	10-25-2022	3:42	AM	3:42:00	8	beaver	na	1	1	1	0	0	0	1	0	0	na	0	0	0	0	0	0	0	0	0	swimming	na
snare_17	10-25-2022	3:44	AM	3:44:00	8	beaver	na	1	1	1	0	0	0	1	0	0	na	0	0	0	0	0	0	0	0	0	traveling	na
snare_17	10-25-2022	4:48	AM	4:48:00	5	beaver	na	1	1	1	0	0	0	1	0	0	na	0	0	0	0	0	0	0	0	0	traveling	na
snare_17	10-25-2022	4:59	AM	4:59:00	5	beaver	na	1	1	1	0	0	0	1	0	0	na	0	0	0	0	0	0	0	0	0	standing	na
snare_17	10-25-2022	4:59	AM	4:59:00	7	beaver	na	1	1	1	0	0	0	1	0	0	na	0	0	0	0	0	0	0	0	0	dammaintenance	na
snare_17	10-25-2022	5:43	AM	5:43:00	5	beaver	na	1	1	1	0	0	0	1	0	0	na	0	0	0	0	0	0	0	0	0	traveling	na
snare_17	10-25-2022	5:46	AM	5:46:00	5	beaver	na	1	1	1	0	0	0	1	0	0	na	0	0	0	0	0	0	0	0	0	dammaintenance	na
snare_16	08-30-2022	8:21	PM	20:21:00	15	unkbird	na	1	1	1	0	0	0	1	0	0	na	0	0	0	0	0	0	0	0	0	investigating	na
snare_09	09-03-2022	3:22	AM	3:22:00	14	beaver	na	3	3	2	1	0	0	3	1	1	under	0	0	1	0	0	0	0	0	0	traveling	foraging
snare_17	10-25-2022	9:03	AM	9:03:00	3	beaver	na	2	1	2	0	0	0	2	0	0	na	0	0	0	0	0	0	0	0	0	traveling	na
snare_17	10-25-2022	9:04	AM	9:04:00	5	beaver	na	1	1	1	0	0	0	1	0	0	na	0	0	0	0	0	0	0	0	0	investigating	na
snare_17	10-25-2022	11:30	PM	23:30:00	3	mouse	na	1	1	1	0	0	0	1	0	0	na	0	0	0	0	0	0	0	0	0	investigating	na
snare_17	10-26-2022	2:39	AM	2:39:00	1	beaver	na	1	1	1	0	0	0	1	1	3	under.side	1	1	1	0	0	0	0	0	0	investigatingsnare	na
snare_17	10-26-2022	2:39	AM	2:39:00	3	beaver	na	1	1	1	0	0	0	1	1	1	under	0	1	0	0	0	0	0	0	0	investigating	na
snare_17	10-26-2022	2:59	AM	2:59:00	1	beaver	na	1	1	1	0	0	0	1	1	2	under.side	1	1	1	0	0	0	0	0	0	traveling	na
snare_17	10-26-2022	3:31	AM	3:31:00	1	beaver	na	1	1	1	0	0	0	1	1	2	under.side	0	0	0	1	1	0	0	0	0	dammaintenance	na
snare_17	10-26-2022	4:21	AM	4:21:00	1	beaver	na	1	1	1	0	0	0	1	1	1	side	1	0	0	0	0	0	1	0	0	investigatingsnare	na
snare_17	10-26-2022	4:22	AM	4:22:00	3	beaver	na	2	1	2	0	0	0	2	1	1	side	0	0	0	0	1	0	0	0	0	traveling	na
snare_17	10-26-2022	4:22	AM	4:22:00	4	beaver	na	1	1	1	0	0	0	1	0	0	na	0	0	0	0	0	0	0	0	0	traveling	na
snare_17	10-26-2022	4:23	AM	4:23:00	4	beaver	na	1	1	1	0	0	0	1	1	1	under	1	0	0	1	1	0	0	0	0	traveling	na
snare_17	10-26-2022	4:34	AM	4:34:00	2	beaver	na	1	1	1	0	0	0	1	1	1	side	1	0	0	0	0	0	0	0	0	investigatingsnare	na
snare_16	10-25-2022	3:42	AM	3:42:00	5	snowshoehare	na	1	1	1	0	0	0	1	0	0	na	0	0	0	0	0	0	0	0	0	investigating	na
snare_17	10-26-2022	4:35	AM	4:35:00	5	beaver	na	1	1	1	0	0	0	1	1	1	under	0	0	0	1	0	0	0	0	0	traveling	na
snare_17	10-26-2022	4:37	AM	4:37:00	4	beaver	na	1	1	1	0	0	0	1	1	2	under	1	1	1	1	0	0	0	0	0	traveling	na
snare_17	10-26-2022	5:40	AM	5:40:00	1	beaver	na	1	1	1	0	0	0	1	1	2	under.side	1	1	1	1	1	0	0	0	0	traveling	na
snare_17	10-26-2022	6:11	AM	6:11:00	1	beaver	na	1	1	1	0	0	0	1	1	3	side	1	1	0	0	0	0	0	0	0	investigatingsnare	na
snare_17	10-26-2022	8:08	PM	20:08:00	-3	mouse	na	1	1	1	0	0	0	1	0	0	na	0	0	0	0	0	0	0	0	0	traveling	na
snare_17	10-26-2022	8:08	PM	20:08:00	-2	mouse	na	1	1	1	0	0	0	1	0	0	na	0	0	0	0	0	0	0	0	0	traveling	na
snare_17	10-27-2022	8:30	AM	8:30:00	-1	redsquirrel	na	1	1	1	0	0	0	1	0	0	na	0	0	0	0	0	0	0	0	0	caching	na
snare_17	10-27-2022	7:33	PM	19:33:00	8	mouse	na	1	1	1	0	0	0	1	0	0	na	0	0	0	0	0	0	0	0	0	investigating	na
snare_17	10-27-2022	8:28	PM	20:28:00	8	mouse	na	1	1	1	0	0	0	1	0	0	na	0	0	0	0	0	0	0	0	0	standing	investigating
snare_17	10-27-2022	9:01	PM	21:01:00	8	mouse	na	1	1	1	0	0	0	1	0	0	na	0	0	0	0	0	0	0	0	0	traveling	na
snare_17	10-27-2022	9:02	PM	21:02:00	9	mouse	na	1	1	1	0	0	0	1	0	0	na	0	0	0	0	0	0	0	0	0	investigating	na
snare_17	10-27-2022	10:53	PM	22:53:00	8	mouse	na	1	1	1	0	0	0	1	0	0	na	0	0	0	0	0	0	0	0	0	investigating	na
snare_17	10-27-2022	11:38	PM	23:38:00	8	mouse	na	1	1	1	0	0	0	1	0	0	na	0	0	0	0	0	0	0	0	0	traveling	na
snare_17	10-28-2022	12:45	AM	0:45:00	8	mouse	na	1	1	1	0	0	0	1	0	0	na	0	0	0	0	0	0	0	0	0	investigating	na
snare_17	10-28-2022	1:06	AM	1:06:00	8	mouse	na	2	1	2	0	0	0	2	0	0	na	0	0	0	0	0	0	0	0	0	traveling	na
snare_17	10-28-2022	1:32	AM	1:32:00	8	mouse	na	1	1	1	0	0	0	1	0	0	na	0	0	0	0	0	0	0	0	0	investigating	na
snare_17	10-28-2022	1:43	AM	1:43:00	9	mouse	na	1	1	1	0	0	0	1	0	0	na	0	0	0	0	0	0	0	0	0	traveling	na
snare_17	10-28-2022	1:49	AM	1:49:00	9	mouse	na	1	1	1	0	0	0	1	0	0	na	0	0	0	0	0	0	0	0	0	traveling	na
snare_17	10-28-2022	2:57	AM	2:57:00	8	mouse	na	1	1	1	0	0	0	1	0	0	na	0	0	0	0	0	0	0	0	0	traveling	na
snare_17	10-28-2022	3:34	AM	3:34:00	8	mouse	na	1	1	1	0	0	0	1	0	0	na	0	0	0	0	0	0	0	0	0	traveling	investigating
snare_17	10-28-2022	3:41	AM	3:41:00	8	mouse	na	1	1	1	0	0	0	1	0	0	na	0	0	0	0	0	0	0	0	0	investigating	na
snare_17	10-28-2022	6:22	AM	6:22:00	7	mouse	na	1	1	1	0	0	0	1	0	0	na	0	0	0	0	0	0	0	0	0	traveling	na
snare_17	10-28-2022	2:09	PM	14:09:00	33	canadajay	na	1	1	1	0	0	0	1	0	0	na	0	0	0	0	0	0	0	0	0	flying	na
snare_17	10-28-2022	10:21	PM	22:21:00	10	mouse	na	1	1	1	0	0	0	1	0	0	na	0	0	0	0	0	0	0	0	0	traveling	na
snare_17	10-29-2022	12:00	AM	0:00:00	10	mouse	na	1	1	1	0	0	0	1	0	0	na	0	0	0	0	0	0	0	0	0	traveling	na
snare_17	10-29-2022	12:53	AM	0:53:00	9	mouse	na	2	1	2	0	0	0	2	0	0	na	0	0	0	0	0	0	0	0	0	traveling	na
snare_17	10-29-2022	1:25	AM	1:25:00	9	mouse	na	1	1	1	0	0	0	1	0	0	na	0	0	0	0	0	0	0	0	0	traveling	na
snare_17	10-29-2022	2:57	AM	2:57:00	9	mouse	na	1	1	1	0	0	0	1	0	0	na	0	0	0	0	0	0	0	0	0	investigating	na
snare_17	10-29-2022	3:19	AM	3:19:00	9	mouse	na	1	1	1	0	0	0	1	0	0	na	0	0	0	0	0	0	0	0	0	investigating	na
snare_17	10-29-2022	3:21	AM	3:21:00	10	mouse	na	1	1	1	0	0	0	1	0	0	na	0	0	0	0	0	0	0	0	0	traveling	na
snare_17	10-29-2022	4:18	AM	4:18:00	9	mouse	na	1	1	1	0	0	0	1	0	0	na	0	0	0	0	0	0	0	0	0	traveling	na
snare_17	10-29-2022	5:10	AM	5:10:00	9	mouse	na	1	1	1	0	0	0	1	0	0	na	0	0	0	0	0	0	0	0	0	investigating	na
snare_17	10-29-2022	8:25	PM	20:25:00	9	mouse	na	1	1	1	0	0	0	1	0	0	na	0	0	0	0	0	0	0	0	0	traveling	na
snare_17	10-29-2022	11:26	PM	23:26:00	7	mouse	na	1	1	1	0	0	0	1	0	0	na	0	0	0	0	0	0	0	0	0	traveling	na
snare_17	10-30-2022	12:58	AM	0:58:00	5	mouse	na	1	1	1	0	0	0	1	0	0	na	0	0	0	0	0	0	0	0	0	traveling	na
snare_17	10-30-2022	4:00	AM	4:00:00	2	beaver	na	1	1	1	0	0	0	1	1	1	under	0	1	1	1	0	0	0	0	0	dammaintenance	na
snare_17	10-30-2022	4:02	AM	4:02:00	3	beaver	na	1	1	1	0	0	0	1	1	2	under	0	1	0	0	0	0	0	0	0	investigatingsnare	na
snare_17	10-30-2022	4:06	AM	4:06:00	3	beaver	na	1	1	1	0	0	0	1	0	0	na	0	0	0	0	0	0	0	0	0	traveling	na
snare_17	10-30-2022	5:23	AM	5:23:00	1	beaver	na	1	1	1	0	0	0	1	0	0	na	0	0	0	0	0	0	0	0	0	traveling	na
snare_17	10-30-2022	5:31	AM	5:31:00	1	beaver	na	1	1	1	0	0	0	1	0	0	na	0	0	0	0	0	0	0	0	0	dammaintenance	na
snare_17	10-31-2022	3:20	AM	3:20:00	2	mouse	na	1	1	1	0	0	0	1	0	0	na	0	0	0	0	0	0	0	0	0	foraging	na
snare_17	10-31-2022	4:08	AM	4:08:00	4	mouse	na	1	1	1	0	0	0	1	0	0	na	0	0	0	0	0	0	0	0	0	investigating	na
snare_18	08-31-2022	9:56	PM	21:56:00	15	muskrat	na	2	2	2	0	0	0	2	0	0	na	0	0	0	0	0	0	0	0	0	social	na
snare_18	08-31-2022	10:16	PM	22:16:00	20	mouse	na	1	1	1	0	0	0	1	0	0	na	0	0	0	0	0	0	0	0	0	traveling	na
snare_18	09-01-2022	6:08	PM	18:08:00	30	blackbear	na	2	2	2	0	0	0	2	1	2	side	1	0	1	0	1	0	1	0	0	standing	traveling
snare_16	10-27-2022	9:51	PM	21:51:00	8	snowshoehare	na	1	1	1	0	0	0	1	0	0	na	0	0	0	0	0	0	0	0	0	traveling	na
snare_18	09-20-2022	1:29	AM	1:29:00	17	longtailedweasel	na	1	1	1	0	0	0	1	0	0	na	0	0	0	0	0	0	0	0	0	traveling	na
snare_18	09-20-2022	6:36	AM	6:36:00	13	unkbird	na	1	1	1	0	0	0	1	0	0	na	0	0	0	0	0	0	0	0	0	foraging	na
snare_18	09-20-2022	9:17	AM	9:17:00	30	otter	na	1	1	1	0	0	0	1	0	0	na	0	0	0	0	0	0	0	0	0	traveling	na
snare_18	09-21-2022	6:36	AM	6:36:00	8	unkbird	na	3	2	3	0	0	0	3	0	0	na	0	0	0	0	0	0	0	0	0	investigating	flying
snare_18	09-21-2022	6:36	AM	6:36:00	10	unkbird	na	2	1	2	0	0	0	2	0	0	na	0	0	0	0	0	0	0	0	0	investigating	na
snare_18	09-21-2022	6:37	AM	6:37:00	11	unkbird	na	1	1	1	0	0	0	1	0	0	na	0	0	0	0	0	0	0	0	0	investigating	na
snare_18	09-21-2022	6:38	AM	6:38:00	11	unkbird	na	1	1	1	0	0	0	1	0	0	na	0	0	0	0	0	0	0	0	0	investigating	na
snare_18	09-21-2022	8:38	AM	8:38:00	11	otter	mouse	2	2	2	0	0	0	2	0	0	na	0	0	0	0	0	0	0	0	0	investigating	traveling
snare_18	09-21-2022	8:39	AM	8:39:00	13	otter	na	1	1	1	0	0	0	1	1	1	under	0	0	0	1	0	0	0	0	0	traveling	na
snare_18	09-21-2022	8:39	AM	8:39:00	14	otter	na	2	1	2	0	0	0	2	0	0	na	0	0	0	0	0	0	0	0	0	investigating	traveling
snare_18	09-21-2022	10:30	PM	22:30:00	2	beaver	na	1	1	1	0	0	0	1	1	1	under	1	1	1	1	0	0	0	0	0	investigatingsnare	na
snare_18	09-21-2022	10:33	PM	22:33:00	7	beaver	na	1	1	1	0	0	0	1	1	1	under	0	0	0	1	0	0	0	0	0	traveling	na
snare_18	09-22-2022	4:43	AM	4:43:00	3	beaver	na	1	1	1	0	0	0	1	1	1	side	1	0	0	0	0	0	0	0	0	standing	investigatingsnare
snare_18	09-22-2022	4:43	AM	4:43:00	4	beaver	na	1	1	1	0	0	0	1	0	0	na	0	0	0	0	0	0	0	0	0	standing	na
snare_18	09-22-2022	4:43	AM	4:43:00	6	beaver	na	1	1	1	0	0	0	1	0	0	na	0	0	0	0	0	0	0	0	0	standing	na
snare_18	09-22-2022	4:44	AM	4:44:00	6	beaver	na	1	1	1	0	0	0	1	0	0	na	0	0	0	0	0	0	0	0	0	traveling	na
snare_18	09-23-2022	4:21	PM	16:21:00	15	otter	unk	2	2	2	0	0	0	2	1	1	side	1	0	0	0	0	0	0	0	0	traveling	scratching
snare_18	09-23-2022	9:49	PM	21:49:00	10	longtailedweasel	na	1	1	1	0	0	0	1	0	0	na	0	0	0	0	0	0	0	0	0	traveling	na
snare_16	10-28-2022	4:38	AM	4:38:00	7	snowshoehare	na	1	1	1	0	0	0	1	0	0	na	0	0	0	0	0	0	0	0	0	traveling	na
snare_18	09-24-2022	9:34	PM	21:34:00	10	muskrat	na	2	2	2	0	0	0	2	0	0	na	0	0	0	0	0	0	0	0	0	traveling	investigating
snare_18	10-28-2022	3:41	PM	15:41:00	22	shorttailedweasel	na	2	1	2	0	0	0	2	0	0	na	0	0	0	0	0	0	0	0	0	traveling	na
snare_18	10-29-2022	8:10	PM	20:10:00	6	beaver	na	1	1	1	0	0	0	1	0	0	na	0	0	0	0	0	0	0	0	0	traveling	na
snare_18	10-29-2022	8:10	PM	20:10:00	9	beaver	na	1	1	1	0	0	0	1	0	0	na	0	0	0	0	0	0	0	0	0	investigating	na
snare_18	10-29-2022	8:10	PM	20:10:00	10	beaver	na	1	1	1	0	0	0	1	0	0	na	0	0	0	0	0	0	0	0	0	investigating	traveling
snare_18	10-29-2022	8:29	PM	20:29:00	8	beaver	na	1	1	1	0	0	0	1	1	1	side	1	0	0	0	0	0	0	0	0	investigatingsnare	traveling
snare_18	10-29-2022	8:31	PM	20:31:00	12	muskrat	na	1	1	1	0	0	0	1	0	0	na	0	0	0	0	0	0	0	0	0	traveling	na
snare_18	10-29-2022	8:32	PM	20:32:00	12	muskrat	na	2	2	2	0	0	0	2	0	0	na	0	0	0	0	0	0	0	0	0	traveling	na
snare_18	10-29-2022	9:07	PM	21:07:00	7	beaver	na	1	1	1	0	0	0	1	0	0	na	0	0	0	0	0	0	0	0	0	traveling	na
snare_18	10-29-2022	9:09	PM	21:09:00	11	beaver	na	1	1	1	0	0	0	1	0	0	na	0	0	0	0	0	0	0	0	0	grooming	traveling
snare_18	10-29-2022	9:09	PM	21:09:00	12	beaver	na	1	1	1	0	0	0	1	1	1	under	1	1	0	0	0	0	0	0	0	investigating	investigatingsnare
snare_18	10-29-2022	9:11	PM	21:11:00	11	beaver	na	1	1	1	0	0	0	1	1	1	under	0	0	0	1	0	0	0	0	0	dammaintenance	na
snare_18	10-29-2022	10:25	PM	22:25:00	6	beaver	na	1	1	1	0	0	0	1	1	2	under.side	1	1	0	1	1	0	1	0	0	investigatingsnare	na
snare_18	10-29-2022	10:27	PM	22:27:00	9	beaver	na	2	2	2	0	0	0	2	1	1	side	1	1	0	0	1	0	1	0	0	investigatingsnare	traveling
snare_18	10-29-2022	10:27	PM	22:27:00	11	beaver	na	1	1	1	0	0	0	1	1	1	over	0	0	0	0	0	0	0	0	1	traveling	na
snare_18	10-29-2022	10:28	PM	22:28:00	11	beaver	na	2	2	2	0	0	0	2	1	1	under	0	0	0	1	0	0	0	0	0	dammaintenance	dammaintenance
snare_18	10-29-2022	10:28	PM	22:28:00	11	beaver	na	1	1	1	0	0	0	1	0	0	na	0	0	0	0	0	0	0	0	0	investigating	na
snare_18	10-29-2022	10:30	PM	22:30:00	11	beaver	na	1	1	1	0	0	0	1	1	1	under	0	0	0	1	0	0	0	0	0	dammaintenance	na
snare_18	10-29-2022	11:43	PM	23:43:00	3	beaver	na	1	1	1	0	0	0	1	1	1	under	0	0	0	1	0	0	0	0	0	dammaintenance	na
snare_18	10-30-2022	4:58	AM	4:58:00	-1	beaver	na	1	1	1	0	0	0	1	0	0	na	0	0	0	0	0	0	0	0	0	standing	traveling
snare_18	10-30-2022	5:02	AM	5:02:00	4	beaver	na	1	1	1	0	0	0	1	0	0	na	0	0	0	0	0	0	0	0	0	dammaintenance	na
snare_18	10-30-2022	10:12	AM	10:12:00	19	unkbird	na	1	1	1	0	0	0	1	0	0	na	0	0	0	0	0	0	0	0	0	unknown	na
snare_16	10-30-2022	6:26	PM	18:26:00	5	unknwon	na	1	1	1	0	0	0	1	0	0	na	0	0	0	0	0	0	0	0	0	investigating	na
snare_18	10-30-2022	6:35	PM	18:35:00	2	beaver	na	1	1	1	0	0	0	1	0	0	na	0	0	0	0	0	0	0	0	0	investigating	na
snare_18	10-30-2022	6:39	PM	18:39:00	6	beaver	na	1	1	1	0	0	0	1	0	0	na	0	0	0	0	0	0	0	0	0	dammaintenance	na
snare_18	10-30-2022	6:41	PM	18:41:00	8	beaver	na	1	1	1	0	0	0	1	0	0	na	0	0	0	0	0	0	0	0	0	traveling	na
snare_18	10-30-2022	6:51	PM	18:51:00	4	beaver	na	1	1	1	0	0	0	1	1	1	under	0	0	0	1	0	0	0	0	0	dammaintenance	na
snare_18	10-30-2022	6:56	PM	18:56:00	7	beaver	na	1	1	1	0	0	0	1	0	0	na	0	0	0	0	0	0	0	0	0	traveling	na
snare_18	10-30-2022	7:00	PM	19:00:00	8	beaver	na	1	1	1	0	0	0	1	0	0	na	0	0	0	0	0	0	0	0	0	dammaintenance	na
snare_18	10-30-2022	8:52	PM	20:52:00	-3	beaver	na	1	1	1	0	0	0	1	0	0	na	0	0	0	0	0	0	0	0	0	traveling	na
snare_18	10-30-2022	9:34	PM	21:34:00	-2	beaver	na	1	1	1	0	0	0	1	0	0	na	0	0	0	0	0	0	0	0	0	dammaintenance	na
snare_18	10-30-2022	9:42	PM	21:42:00	3	beaver	na	1	1	1	0	0	0	1	1	1	side	1	0	0	0	0	0	0	0	0	foraging	investigatingsnare
snare_18	10-30-2022	9:42	PM	21:42:00	4	beaver	na	1	1	1	0	0	0	1	0	0	na	0	0	0	0	0	0	0	0	0	foraging	na
snare_18	10-30-2022	9:42	PM	21:42:00	5	beaver	na	1	1	1	0	0	0	1	0	0	na	0	0	0	0	0	0	0	0	0	standing	traveling
snare_18	10-30-2022	11:21	PM	23:21:00	-3	beaver	na	1	1	1	0	0	0	1	0	0	na	0	0	0	0	0	0	0	0	0	dammaintenance	na
snare_09	09-03-2022	7:45	AM	7:45:00	8	beaver	na	1	1	1	0	0	0	1	0	0	na	0	0	0	0	0	0	0	0	0	foraging	na
snare_18	10-30-2022	11:35	PM	23:35:00	5	beaver	na	1	1	1	0	0	0	1	1	1	under	0	0	0	1	0	0	0	0	0	dammaintenance	na
snare_18	10-31-2022	12:19	AM	0:19:00	-2	beaver	na	1	1	1	0	0	0	1	1	1	under	0	0	0	1	0	0	0	0	0	dammaintenance	na
snare_18	10-31-2022	12:47	AM	0:47:00	-1	beaver	na	1	1	1	0	0	0	1	0	0	na	0	0	0	0	0	0	0	0	0	traveling	na
snare_18	10-31-2022	12:53	AM	0:53:00	5	beaver	na	1	1	1	0	0	0	1	0	0	na	0	0	0	0	0	0	0	0	0	dammaintenance	na
snare_18	10-31-2022	5:48	AM	5:48:00	-3	beaver	na	1	1	1	0	0	0	1	0	0	na	0	0	0	0	0	0	0	0	0	dammaintenance	na
snare_18	10-18-2022	6:51	PM	18:51:00	1	beaver	na	1	1	1	0	0	0	1	0	0	na	0	0	0	0	0	0	0	0	0	investigating	na
snare_18	10-18-2022	6:51	PM	18:51:00	3	beaver	na	1	1	1	0	0	0	1	0	0	na	0	0	0	0	0	0	0	0	0	investigating	na
snare_18	10-18-2022	8:39	PM	20:39:00	-5	beaver	na	1	1	1	0	0	0	1	0	0	na	0	0	0	0	0	0	0	0	0	investigating	na
snare_18	10-18-2022	8:40	PM	20:40:00	-3	beaver	na	1	1	1	0	0	0	1	0	0	na	0	0	0	0	0	0	0	0	0	investigatingsnare	na
snare_18	10-18-2022	8:40	PM	20:40:00	-2	beaver	na	1	1	1	0	0	0	1	0	0	na	0	0	0	0	0	0	0	0	0	investigating	na
snare_18	10-18-2022	8:41	PM	20:41:00	-1	beaver	na	1	1	1	0	0	0	1	0	0	na	0	0	0	0	0	0	0	0	0	investigating	na
snare_18	10-18-2022	8:41	PM	20:41:00	-1	unknwon	na	1	1	1	0	0	0	1	0	0	na	0	0	0	0	0	0	0	0	0	swimming	na
snare_16	10-07-2022	3:05	PM	15:05:00	13	unkbird	na	1	1	1	0	0	0	1	0	0	na	0	0	0	0	0	0	0	0	0	traveling	na
snare_18	10-18-2022	8:44	PM	20:44:00	1	beaver	na	1	1	1	0	0	0	1	0	0	na	0	0	0	0	0	0	0	0	0	investigating	na
snare_18	10-18-2022	8:44	PM	20:44:00	2	beaver	na	1	1	1	0	0	0	1	0	0	na	0	0	0	0	0	0	0	0	0	standing	na
snare_18	10-18-2022	8:45	PM	20:45:00	2	beaver	na	1	1	1	0	0	0	1	1	2	side	1	0	0	0	0	0	0	0	0	investigatingsnare	na
snare_18	10-18-2022	8:46	PM	20:46:00	2	beaver	na	1	1	1	0	0	0	1	0	0	na	0	0	0	0	0	0	0	0	0	traveling	na
snare_18	10-18-2022	8:54	PM	20:54:00	-2	beaver	na	1	1	1	0	0	0	1	1	1	under	0	0	0	1	0	0	0	0	0	traveling	na
snare_18	10-18-2022	9:05	PM	21:05:00	0	beaver	na	1	1	1	0	0	0	1	0	0	na	0	0	0	0	0	0	0	0	0	dammaintenance	na
snare_18	10-18-2022	10:39	PM	22:39:00	-6	beaver	na	1	1	1	0	0	0	1	0	0	na	0	0	0	0	0	0	0	0	0	investigating	na
snare_18	10-18-2022	10:39	PM	22:39:00	-4	beaver	na	1	1	1	0	0	0	1	0	0	na	0	0	0	0	0	0	0	0	0	standing	investigating
snare_18	10-18-2022	10:39	PM	22:39:00	-3	beaver	na	1	1	1	0	0	0	1	0	0	na	0	0	0	0	0	0	0	0	0	standing	na
snare_18	10-18-2022	10:40	PM	22:40:00	-2	beaver	na	1	1	1	0	0	0	1	0	0	na	0	0	0	0	0	0	0	0	0	traveling	na
snare_18	10-18-2022	11:33	PM	23:33:00	-7	beaver	na	1	1	1	0	0	0	1	0	0	na	0	0	0	0	0	0	0	0	0	traveling	na
snare_18	10-19-2022	5:38	PM	17:38:00	7	beaver	na	1	1	1	0	0	0	1	1	1	under	0	0	0	1	1	0	0	0	0	traveling	na
snare_18	10-19-2022	5:41	PM	17:41:00	9	beaver	na	1	1	1	0	0	0	1	0	0	na	0	0	0	0	0	0	0	0	0	dammaintenance	na
snare_18	10-19-2022	5:44	PM	17:44:00	9	beaver	na	1	1	1	0	0	0	1	1	1	side	1	0	0	0	0	0	0	0	0	investigating	investigatingsnare
snare_18	10-19-2022	5:44	PM	17:44:00	10	beaver	na	1	1	1	0	0	0	1	0	0	na	0	0	0	0	0	0	0	0	0	standing	na
snare_18	10-19-2022	5:45	PM	17:45:00	11	beaver	na	1	1	1	0	0	0	1	0	0	na	0	0	0	0	0	0	0	0	0	standing	investigating
snare_18	10-19-2022	5:45	PM	17:45:00	12	beaver	na	1	1	1	0	0	0	1	0	0	na	0	0	0	0	0	0	0	0	0	traveling	na
snare_18	10-19-2022	6:31	PM	18:31:00	5	beaver	na	1	1	1	0	0	0	1	1	1	under	0	0	0	1	1	0	0	0	0	traveling	na
snare_18	10-19-2022	6:33	PM	18:33:00	9	beaver	na	1	1	1	0	0	0	1	0	0	na	0	0	0	0	0	0	0	0	0	traveling	na
snare_18	10-19-2022	7:08	PM	19:08:00	4	beaver	na	1	1	1	0	0	0	1	1	1	under	0	1	1	1	1	0	0	0	0	traveling	na
snare_18	10-19-2022	7:12	PM	19:12:00	10	beaver	na	1	1	1	0	0	0	1	0	0	na	0	0	0	0	0	0	0	0	0	dammaintenance	na
snare_18	10-19-2022	7:17	PM	19:17:00	7	beaver	na	1	1	1	0	0	0	1	1	1	under	0	0	1	1	1	0	0	0	0	traveling	na
snare_18	10-19-2022	7:19	PM	19:19:00	10	mouse	na	1	1	1	0	0	0	1	0	0	na	0	0	0	0	0	0	0	0	0	traveling	na
snare_18	10-19-2022	7:22	PM	19:22:00	9	beaver	na	1	1	1	0	0	0	1	0	0	na	0	0	0	0	0	0	0	0	0	dammaintenance	na
snare_18	10-19-2022	7:48	PM	19:48:00	5	beaver	na	1	1	1	0	0	0	1	0	0	na	0	0	0	0	0	0	0	0	0	standing	investigating
snare_18	10-19-2022	7:48	PM	19:48:00	6	beaver	na	1	1	1	0	0	0	1	1	1	under	0	1	1	1	1	0	0	0	0	traveling	na
snare_18	10-19-2022	7:52	PM	19:52:00	8	beaver	na	1	1	1	0	0	0	1	0	0	na	0	0	0	0	0	0	0	0	0	dammaintenance	na
snare_18	10-19-2022	8:06	PM	20:06:00	5	beaver	na	1	1	1	0	0	0	1	1	1	side	1	0	0	0	0	0	0	0	0	investigatingsnare	traveling
snare_18	10-19-2022	8:11	PM	20:11:00	8	beaver	na	1	1	1	0	0	0	1	0	0	na	0	0	0	0	0	0	0	0	0	dammaintenance	na
snare_18	10-19-2022	8:15	PM	20:15:00	7	beaver	na	1	1	1	0	0	0	1	1	1	under	0	0	0	1	1	0	0	0	0	traveling	na
snare_18	10-19-2022	8:21	PM	20:21:00	7	beaver	na	1	1	1	0	0	0	1	0	0	na	0	0	0	0	0	0	0	0	0	dammaintenance	na
snare_18	10-19-2022	8:42	PM	20:42:00	3	beaver	na	1	1	1	0	0	0	1	1	3	under.side	1	1	1	1	0	0	1	0	0	investigatingsnare	na
snare_18	10-19-2022	8:43	PM	20:43:00	5	beaver	na	1	1	1	0	0	0	1	1	2	under.side	1	0	0	1	0	0	1	0	0	investigatingsnare	investigating
snare_18	10-19-2022	8:45	PM	20:45:00	7	beaver	na	1	1	1	0	0	0	1	0	0	na	0	0	0	0	0	0	0	0	0	dammaintenance	na
snare_16	10-07-2022	2:42	PM	14:42:00	12	unkbird	na	1	1	1	0	0	0	1	0	0	na	0	0	0	0	0	0	0	0	0	standing	na
snare_18	10-19-2022	9:06	PM	21:06:00	4	beaver	na	1	1	1	0	0	0	1	0	0	na	0	0	0	0	0	0	0	0	0	dammaintenance	na
snare_18	10-19-2022	9:11	PM	21:11:00	6	beaver	na	1	1	1	0	0	0	1	1	1	under	0	0	0	1	1	0	0	0	0	traveling	na
snare_18	10-19-2022	9:18	PM	21:18:00	5	beaver	na	1	1	1	0	0	0	1	0	0	na	0	0	0	0	0	0	0	0	0	dammaintenance	na
snare_18	10-19-2022	9:23	PM	21:23:00	10	beaver	na	1	1	1	0	0	0	1	1	1	under	0	1	1	1	1	0	0	0	0	traveling	na
snare_18	10-19-2022	9:34	PM	21:34:00	4	beaver	na	1	1	1	0	0	0	1	0	0	na	0	0	0	0	0	0	0	0	0	dammaintenance	na
snare_18	10-19-2022	9:34	PM	21:34:00	6	beaver	na	1	1	1	0	0	0	1	0	0	na	0	0	0	0	0	0	0	0	0	dammaintenance	na
snare_18	10-19-2022	9:34	PM	21:34:00	7	beaver	na	1	1	1	0	0	0	1	0	0	na	0	0	0	0	0	0	0	0	0	dammaintenance	na
snare_18	10-19-2022	9:41	PM	21:41:00	6	beaver	na	1	1	1	0	0	0	1	1	1	under	0	0	0	1	0	0	0	0	0	dammaintenance	na
snare_18	10-19-2022	9:48	PM	21:48:00	6	beaver	na	1	1	1	0	0	0	1	0	0	na	0	0	0	0	0	0	0	0	0	dammaintenance	na
snare_18	10-19-2022	9:52	PM	21:52:00	8	beaver	na	1	1	1	0	0	0	1	1	1	under	0	0	0	1	0	0	0	0	0	traveling	na
snare_18	10-19-2022	9:54	PM	21:54:00	10	beaver	na	1	1	1	0	0	0	1	1	1	under	0	0	0	1	0	0	0	0	0	traveling	na
snare_18	10-19-2022	9:57	PM	21:57:00	7	beaver	na	1	1	1	0	0	0	1	0	0	na	0	0	0	0	0	0	0	0	0	dammaintenance	na
snare_18	10-19-2022	9:58	PM	21:58:00	10	beaver	na	1	1	1	0	0	0	1	1	1	under	0	0	0	1	0	0	0	0	0	dammaintenance	na
snare_18	10-19-2022	10:04	PM	22:04:00	5	beaver	na	1	1	1	0	0	0	1	1	1	under	0	0	0	1	0	0	0	0	0	traveling	na
snare_18	10-19-2022	10:16	PM	22:16:00	4	beaver	na	1	1	1	0	0	0	1	0	0	na	0	0	0	0	0	0	0	0	0	dammaintenance	na
snare_18	10-19-2022	10:46	PM	22:46:00	0	beaver	na	1	1	1	0	0	0	1	0	0	na	0	0	0	0	0	0	0	0	0	foraging	na
snare_18	10-19-2022	10:50	PM	22:50:00	5	beaver	na	1	1	1	0	0	0	1	0	0	na	0	0	0	0	0	0	0	0	0	investigating	na
snare_18	10-19-2022	10:50	PM	22:50:00	5	beaver	na	1	1	1	0	0	0	1	1	1	side	1	0	1	0	1	0	1	0	0	investigatingsnare	na
snare_18	10-19-2022	10:51	PM	22:51:00	6	beaver	na	1	1	1	0	0	0	1	1	1	side	0	0	0	0	0	0	1	0	0	investigatingsnare	na
snare_18	10-19-2022	10:51	PM	22:51:00	7	beaver	na	1	1	1	0	0	0	1	1	1	side	0	0	0	0	0	1	1	0	0	investigatingsnare	traveling
snare_18	10-19-2022	11:37	PM	23:37:00	-2	beaver	na	1	1	1	0	0	0	1	1	1	under	0	0	0	1	0	0	0	0	0	investigating	traveling
snare_18	10-19-2022	11:48	PM	23:48:00	1	beaver	na	1	1	1	0	0	0	1	0	0	na	0	0	0	0	0	0	0	0	0	dammaintenance	na
snare_18	10-20-2022	12:25	AM	0:25:00	-2	beaver	na	1	1	1	0	0	0	1	0	0	na	0	0	0	0	0	0	0	0	0	dammaintenance	na
snare_18	10-20-2022	12:47	AM	0:47:00	-2	beaver	na	1	1	1	0	0	0	1	1	1	under	0	0	0	1	0	0	0	0	0	traveling	na
snare_18	10-20-2022	12:58	AM	0:58:00	0	beaver	na	1	1	1	0	0	0	1	0	0	na	0	0	0	0	0	0	0	0	0	dammaintenance	na
snare_18	10-20-2022	1:11	AM	1:11:00	0	beaver	na	1	1	1	0	0	0	1	1	1	under	0	0	0	1	0	0	0	0	0	investigating	traveling
snare_16	10-05-2022	6:43	PM	18:43:00	15	unkbird	na	1	1	1	0	0	0	1	0	0	na	0	0	0	0	0	0	0	0	0	standing	traveling
snare_18	10-20-2022	1:22	AM	1:22:00	0	beaver	na	1	1	1	0	0	0	1	1	1	side	1	0	0	0	0	0	1	0	0	investigatingsnare	na
snare_18	10-20-2022	1:22	AM	1:22:00	2	beaver	na	1	1	1	0	0	0	1	1	1	over	0	0	0	0	0	1	1	0	1	traveling	na
snare_18	10-20-2022	1:33	AM	1:33:00	1	beaver	na	1	1	1	0	0	0	1	0	0	na	0	0	0	0	0	0	0	0	0	dammaintenance	na
snare_18	10-20-2022	1:37	AM	1:37:00	4	beaver	na	1	1	1	0	0	0	1	1	1	under	0	0	0	1	0	0	0	0	0	traveling	na
snare_18	10-20-2022	1:46	AM	1:46:00	1	beaver	na	1	1	1	0	0	0	1	0	0	na	0	0	0	0	0	0	0	0	0	dammaintenance	na
snare_18	10-20-2022	1:52	AM	1:52:00	2	beaver	na	2	2	2	0	0	0	2	1	1	under	0	0	0	1	0	0	0	0	0	investigating	traveling
snare_16	10-05-2022	11:42	AM	11:42:00	19	unkbird	na	1	1	1	0	0	0	1	0	0	na	0	0	0	0	0	0	0	0	0	traveling	flying
snare_18	10-20-2022	1:52	AM	1:52:00	5	beaver	na	1	1	1	0	0	0	1	1	1	side	1	0	1	0	1	0	1	0	0	investigatingsnare	investigating
snare_18	10-20-2022	1:53	AM	1:53:00	6	beaver	na	1	1	1	0	0	0	1	1	1	side	1	0	1	0	1	0	1	0	0	investigatingsnare	na
snare_18	10-20-2022	1:53	AM	1:53:00	6	beaver	na	1	1	1	0	0	0	1	1	1	side	1	0	0	0	0	0	1	0	0	investigatingsnare	na
snare_18	10-20-2022	1:54	AM	1:54:00	6	beaver	na	1	1	1	0	0	0	1	1	1	side	1	0	0	0	0	1	1	0	0	investigatingsnare	na
snare_18	10-20-2022	1:54	AM	1:54:00	7	beaver	na	1	1	1	0	0	0	1	1	1	under	0	1	1	1	1	0	0	0	0	traveling	na
snare_18	10-20-2022	2:00	AM	2:00:00	3	beaver	na	2	2	2	0	0	0	2	0	0	na	0	0	0	0	0	0	0	0	0	foraging	standing
snare_18	10-20-2022	2:01	AM	2:01:00	5	beaver	na	1	1	1	0	0	0	1	0	0	na	0	0	0	0	0	0	0	0	0	foraging	na
snare_18	10-20-2022	2:01	AM	2:01:00	6	beaver	na	1	1	1	0	0	0	1	0	0	na	0	0	0	0	0	0	0	0	0	standing	na
snare_18	10-20-2022	2:02	AM	2:02:00	6	beaver	na	2	2	2	0	0	0	2	0	0	na	0	0	0	0	0	0	0	0	0	traveling	na
snare_18	10-20-2022	2:14	AM	2:14:00	0	beaver	na	2	2	2	0	0	0	2	0	0	na	0	0	0	0	0	0	0	0	0	dammaintenance	na
snare_18	10-20-2022	2:18	AM	2:18:00	5	beaver	na	1	1	1	0	0	0	1	0	0	na	0	0	0	0	0	0	0	0	0	traveling	na
snare_18	10-20-2022	2:19	AM	2:19:00	6	beaver	na	1	1	1	0	0	0	1	1	2	under.side	1	1	1	1	0	0	0	0	0	dammaintenance	investigatingsnare
snare_18	10-20-2022	2:19	AM	2:19:00	7	beaver	na	1	1	1	0	0	0	1	1	2	under.side	1	0	0	1	0	0	0	0	0	dammaintenance	traveling
snare_18	10-20-2022	2:50	AM	2:50:00	-2	beaver	na	1	1	1	0	0	0	1	1	1	under	0	0	0	1	0	0	0	0	0	traveling	na
snare_18	10-20-2022	2:57	AM	2:57:00	3	beaver	na	1	1	1	0	0	0	1	1	1	under	0	0	0	1	0	0	0	0	0	dammaintenance	na
snare_18	10-20-2022	3:17	AM	3:17:00	-2	beaver	na	2	2	2	0	0	0	2	1	2	under	0	0	0	1	0	0	0	0	0	traveling	na
snare_18	10-20-2022	3:23	AM	3:23:00	4	beaver	na	2	2	2	0	0	0	2	1	2	under	0	0	0	1	0	0	0	0	0	dammaintenance	na
snare_18	10-20-2022	3:28	AM	3:28:00	2	beaver	na	1	1	1	0	0	0	1	1	1	under	0	0	0	1	0	0	0	0	0	traveling	na
snare_18	10-20-2022	3:29	AM	3:29:00	4	beaver	na	1	1	1	0	0	0	1	1	1	under	0	0	0	1	0	0	0	0	0	traveling	na
snare_18	10-20-2022	3:37	AM	3:37:00	2	beaver	na	1	1	1	0	0	0	1	0	0	na	0	0	0	0	0	0	0	0	0	dammaintenance	na
snare_18	10-20-2022	3:40	AM	3:40:00	5	beaver	na	1	1	1	0	0	0	1	0	0	na	0	0	0	0	0	0	0	0	0	dammaintenance	na
snare_18	10-20-2022	3:40	AM	3:40:00	6	beaver	na	1	1	1	0	0	0	1	0	0	na	0	0	0	0	0	0	0	0	0	dammaintenance	na
snare_18	10-20-2022	3:41	AM	3:41:00	7	beaver	na	1	1	1	0	0	0	1	1	1	under	0	0	0	1	0	0	0	0	0	traveling	na
snare_18	10-20-2022	3:45	AM	3:45:00	4	beaver	na	1	1	1	0	0	0	1	1	1	under	0	0	0	1	0	0	0	0	0	traveling	na
snare_18	10-20-2022	3:46	AM	3:46:00	6	beaver	na	1	1	1	0	0	0	1	0	0	na	0	0	0	0	0	0	0	0	0	standing	na
snare_18	10-20-2022	3:47	AM	3:47:00	6	beaver	na	2	2	2	0	0	0	2	0	0	na	0	0	0	0	0	0	0	0	0	foraging	investigating
snare_18	10-20-2022	3:48	AM	3:48:00	6	beaver	na	1	1	1	0	0	0	1	0	0	na	0	0	0	0	0	0	0	0	0	foraging	na
snare_18	10-20-2022	3:49	AM	3:49:00	7	beaver	na	1	1	1	0	0	0	1	1	1	under	0	0	0	1	0	0	0	0	0	investigating	traveling
snare_18	10-20-2022	3:51	AM	3:51:00	4	beaver	na	1	1	1	0	0	0	1	0	0	na	0	0	0	0	0	0	0	0	0	dammaintenance	na
snare_18	10-20-2022	3:52	AM	3:52:00	7	beaver	na	1	1	1	0	0	0	1	1	1	under	0	0	0	1	0	0	0	0	0	dammaintenance	na
snare_18	10-20-2022	3:57	AM	3:57:00	4	beaver	na	1	1	1	0	0	0	1	1	1	under	0	0	0	1	0	0	0	0	0	traveling	na
snare_18	10-20-2022	3:57	AM	3:57:00	5	beaver	na	1	1	1	0	0	0	1	1	1	under	0	0	0	1	0	0	0	0	0	traveling	na
snare_18	10-20-2022	4:05	AM	4:05:00	2	beaver	na	1	1	1	0	0	0	1	0	0	na	0	0	0	0	0	0	0	0	0	dammaintenance	na
snare_18	10-20-2022	4:08	AM	4:08:00	6	beaver	na	1	1	1	0	0	0	1	1	1	under	0	0	0	1	0	0	0	0	0	dammaintenance	na
snare_18	10-20-2022	4:10	AM	4:10:00	5	beaver	na	1	1	1	0	0	0	1	0	0	na	0	0	0	0	0	0	0	0	0	traveling	na
snare_18	10-20-2022	4:19	AM	4:19:00	1	beaver	na	1	1	1	0	0	0	1	0	0	na	0	0	0	0	0	0	0	0	0	dammaintenance	na
snare_18	10-20-2022	4:41	AM	4:41:00	-1	beaver	na	1	1	1	0	0	0	1	0	0	na	0	0	0	0	0	0	0	0	0	dammaintenance	na
snare_18	10-20-2022	7:17	PM	19:17:00	3	beaver	na	1	1	1	0	0	0	1	1	1	under	0	0	0	1	0	0	0	0	0	traveling	na
snare_18	10-20-2022	7:26	PM	19:26:00	6	beaver	na	1	1	1	0	0	0	1	1	1	under	0	0	0	1	0	0	0	0	0	dammaintenance	na
snare_18	10-20-2022	7:32	PM	19:32:00	6	beaver	na	1	1	1	0	0	0	1	1	1	under	0	0	0	1	0	0	0	0	0	traveling	na
snare_18	10-20-2022	7:33	PM	19:33:00	9	mouse	na	1	1	1	0	0	0	1	0	0	na	0	0	0	0	0	0	0	0	0	investigating	na
snare_18	10-20-2022	7:35	PM	19:35:00	9	mouse	na	3	2	3	0	0	0	3	0	0	na	0	0	0	0	0	0	0	0	0	traveling	investigating
snare_18	10-20-2022	7:36	PM	19:36:00	9	beaver	mouse	2	2	2	0	0	0	2	0	0	na	0	0	0	0	0	0	0	0	0	dammaintenance	investigating
snare_18	10-20-2022	7:37	PM	19:37:00	10	mouse	na	2	1	2	0	0	0	2	0	0	na	0	0	0	0	0	0	0	0	0	investigating	na
snare_18	10-20-2022	7:40	PM	19:40:00	7	mouse	na	1	1	1	0	0	0	1	0	0	na	0	0	0	0	0	0	0	0	0	traveling	na
snare_16	10-02-2022	3:48	PM	15:48:00	23	unkbird	na	1	1	1	0	0	0	1	0	0	na	0	0	0	0	0	0	0	0	0	flying	na
snare_18	10-20-2022	8:22	PM	20:22:00	3	beaver	na	2	2	2	0	0	0	2	0	0	na	0	0	0	0	0	0	0	0	0	foraging	traveling
snare_18	10-20-2022	8:22	PM	20:22:00	4	beaver	na	1	1	1	0	0	0	1	0	0	na	0	0	0	0	0	0	0	0	0	foraging	na
snare_18	10-20-2022	8:23	PM	20:23:00	5	beaver	na	1	1	1	0	0	0	1	0	0	na	0	0	0	0	0	0	0	0	0	foraging	na
snare_18	10-20-2022	8:24	PM	20:24:00	5	beaver	na	1	1	1	0	0	0	1	0	0	na	0	0	0	0	0	0	0	0	0	foraging	na
snare_18	10-20-2022	8:25	PM	20:25:00	5	beaver	na	1	1	1	0	0	0	1	0	0	na	0	0	0	0	0	0	0	0	0	foraging	na
snare_18	10-20-2022	8:29	PM	20:29:00	4	beaver	na	1	1	1	0	0	0	1	1	1	under	0	0	0	1	0	0	0	0	0	dammaintenance	na
snare_18	10-20-2022	8:42	PM	20:42:00	2	beaver	na	1	1	1	0	0	0	1	0	0	na	0	0	0	0	0	0	0	0	0	traveling	na
snare_18	10-20-2022	8:54	PM	20:54:00	2	beaver	na	1	1	1	0	0	0	1	0	0	na	0	0	0	0	0	0	0	0	0	dammaintenance	na
snare_18	10-20-2022	9:30	PM	21:30:00	2	beaver	na	1	1	1	0	0	0	1	1	1	under	0	0	0	1	0	0	0	0	0	traveling	na
snare_18	10-20-2022	9:43	PM	21:43:00	4	beaver	na	1	1	1	0	0	0	1	0	0	na	0	0	0	0	0	0	0	0	0	dammaintenance	na
snare_18	10-20-2022	9:49	PM	21:49:00	5	beaver	na	1	1	1	0	0	0	1	1	1	over	0	0	0	0	0	0	1	0	1	traveling	na
snare_18	10-20-2022	9:55	PM	21:55:00	5	beaver	na	1	1	1	0	0	0	1	0	0	na	0	0	0	0	0	0	0	0	0	dammaintenance	na
snare_18	10-20-2022	10:01	PM	22:01:00	5	beaver	na	1	1	1	0	0	0	1	1	1	under	0	0	0	1	0	0	0	0	0	traveling	na
snare_18	10-20-2022	10:10	PM	22:10:00	6	beaver	na	1	1	1	0	0	0	1	0	0	na	0	0	0	0	0	0	0	0	0	dammaintenance	na
snare_18	10-21-2022	12:15	AM	0:15:00	6	beaver	na	1	1	1	0	0	0	1	1	1	under	0	0	0	1	0	0	0	0	0	traveling	na
snare_18	10-21-2022	12:23	AM	0:23:00	8	beaver	na	1	1	1	0	0	0	1	0	0	na	0	0	0	0	0	0	0	0	0	dammaintenance	na
snare_18	10-21-2022	3:04	AM	3:04:00	8	beaver	na	1	1	1	0	0	0	1	1	1	under	0	0	0	1	0	0	0	0	0	traveling	na
snare_18	10-21-2022	3:16	AM	3:16:00	9	beaver	na	1	1	1	0	0	0	1	0	0	na	0	0	0	0	0	0	0	0	0	standing	na
snare_18	10-21-2022	3:17	AM	3:17:00	11	beaver	na	1	1	1	0	0	0	1	0	0	na	0	0	0	0	0	0	0	0	0	foraging	traveling
snare_18	10-21-2022	5:06	AM	5:06:00	9	beaver	na	1	1	1	0	0	0	1	1	1	under	0	0	0	1	0	0	0	0	0	standing	traveling
snare_18	10-21-2022	5:16	AM	5:16:00	10	beaver	na	1	1	1	0	0	0	1	1	1	under	0	0	0	1	0	0	0	0	0	traveling	na
snare_18	10-21-2022	7:08	PM	19:08:00	7	beaver	na	1	1	1	0	0	0	1	1	2	under.side	0	1	0	1	0	0	1	0	0	dammaintenance	na
snare_18	10-21-2022	7:08	PM	19:08:00	8	beaver	na	1	1	1	0	0	0	1	0	0	na	0	0	0	0	0	0	0	0	0	dammaintenance	na
snare_18	10-21-2022	8:06	PM	20:06:00	6	beaver	na	1	1	1	0	0	0	1	1	1	side	0	0	0	0	0	0	1	0	0	dammaintenance	na
snare_18	10-21-2022	8:06	PM	20:06:00	6	beaver	na	1	1	1	0	0	0	1	1	1	side	0	0	0	0	0	0	1	0	0	dammaintenance	na
snare_18	10-21-2022	8:07	PM	20:07:00	7	beaver	na	1	1	1	0	0	0	1	1	1	under	0	0	1	0	0	0	0	0	0	traveling	na
snare_18	10-21-2022	10:12	PM	22:12:00	4	beaver	na	1	1	1	0	0	0	1	1	1	under	0	0	0	1	0	0	0	0	0	traveling	na
snare_18	10-21-2022	11:30	PM	23:30:00	5	beaver	na	1	1	1	0	0	0	1	1	1	side	1	0	0	0	0	1	1	0	0	investigatingsnare	na
snare_18	10-22-2022	12:39	AM	0:39:00	6	beaver	na	2	2	2	0	0	0	2	1	1	under	0	0	0	1	0	0	0	0	0	traveling	na
snare_18	10-22-2022	12:48	AM	0:48:00	6	beaver	na	1	1	1	0	0	0	1	1	1	under	0	1	1	1	0	0	0	0	0	traveling	na
snare_18	10-22-2022	12:48	AM	0:48:00	7	beaver	na	1	1	1	0	0	0	1	0	0	na	0	0	0	0	0	0	0	0	0	standing	na
snare_18	10-22-2022	1:02	AM	1:02:00	7	beaver	na	1	1	1	0	0	0	1	1	1	side	1	0	0	0	0	0	1	0	0	investigatingsnare	na
snare_18	10-22-2022	1:17	AM	1:17:00	6	beaver	na	1	1	1	0	0	0	1	0	0	na	0	0	0	0	0	0	0	0	0	traveling	na
snare_18	10-22-2022	2:10	AM	2:10:00	6	beaver	na	1	1	1	0	0	0	1	1	1	under	0	0	0	1	0	0	0	0	0	traveling	na
snare_18	10-22-2022	3:12	AM	3:12:00	6	beaver	na	1	1	1	0	0	0	1	1	1	side	1	0	0	0	0	0	1	0	0	investigatingsnare	na
snare_18	10-22-2022	3:12	AM	3:12:00	6	beaver	na	1	1	1	0	0	0	1	1	1	side	0	0	0	0	1	0	0	0	0	traveling	na
snare_18	10-22-2022	5:04	AM	5:04:00	6	beaver	na	1	1	1	0	0	0	1	0	0	na	0	0	0	0	0	0	0	0	0	dammaintenance	na
snare_18	10-22-2022	5:21	AM	5:21:00	6	beaver	na	1	1	1	0	0	0	1	1	1	under	0	0	0	1	0	0	0	0	0	investigating	na
snare_18	10-22-2022	9:17	AM	9:17:00	7	otter	na	1	1	1	0	0	0	1	0	0	na	0	0	0	0	0	0	0	0	0	scratching	investigating
snare_18	10-22-2022	9:17	AM	9:17:00	9	otter	na	1	1	1	0	0	0	1	0	0	na	0	0	0	0	0	0	0	0	0	scratching	na
snare_18	10-22-2022	9:17	AM	9:17:00	9	otter	na	1	1	1	0	0	0	1	0	0	na	0	0	0	0	0	0	0	0	0	unknown	na
snare_18	10-22-2022	9:17	AM	9:17:00	9	otter	na	1	1	1	0	0	0	1	0	0	na	0	0	0	0	0	0	0	0	0	scratching	na
snare_18	10-22-2022	9:17	AM	9:17:00	9	otter	na	1	1	1	0	0	0	1	0	0	na	0	0	0	0	0	0	0	0	0	traveling	na
snare_18	10-22-2022	9:10	PM	21:10:00	11	mouse	na	1	1	1	0	0	0	1	0	0	na	0	0	0	0	0	0	0	0	0	traveling	na
snare_18	10-24-2022	9:19	PM	21:19:00	8	beaver	na	1	1	1	0	0	0	1	0	0	na	0	0	0	0	0	0	0	0	0	dammaintenance	na
snare_18	10-25-2022	12:13	AM	0:13:00	7	beaver	na	1	1	1	0	0	0	1	1	1	under	0	0	0	1	0	0	0	0	0	traveling	na
snare_18	10-25-2022	1:20	AM	1:20:00	6	beaver	na	1	1	1	0	0	0	1	0	0	na	0	0	0	0	0	0	0	0	0	dammaintenance	na
snare_18	10-25-2022	3:57	AM	3:57:00	5	beaver	na	1	1	1	0	0	0	1	1	1	side	1	0	0	1	0	0	0	0	0	investigatingsnare	traveling
snare_18	10-25-2022	5:56	AM	5:56:00	4	beaver	na	1	1	1	0	0	0	1	0	0	na	0	0	0	0	0	0	0	0	0	dammaintenance	na
snare_18	10-25-2022	7:16	PM	19:16:00	2	beaver	na	1	1	1	0	0	0	1	1	1	under	0	0	0	1	0	0	0	0	0	traveling	na
snare_18	10-25-2022	7:21	PM	19:21:00	2	beaver	na	1	1	1	0	0	0	1	0	0	na	0	0	0	0	0	0	0	0	0	dammaintenance	na
snare_16	09-30-2022	9:57	AM	9:57:00	21	unkbird	na	2	1	2	0	0	0	2	0	0	na	0	0	0	0	0	0	0	0	0	traveling	flying
snare_18	10-25-2022	8:03	PM	20:03:00	2	beaver	na	1	1	1	0	0	0	1	0	0	na	0	0	0	0	0	0	0	0	0	dammaintenance	na
snare_18	10-25-2022	8:35	PM	20:35:00	2	beaver	na	1	1	1	0	0	0	1	0	0	na	0	0	0	0	0	0	0	0	0	dammaintenance	na
snare_18	10-25-2022	8:58	PM	20:58:00	2	beaver	na	1	1	1	0	0	0	1	0	0	na	0	0	0	0	0	0	0	0	0	dammaintenance	na
snare_18	10-25-2022	9:29	PM	21:29:00	2	beaver	na	1	1	1	0	0	0	1	0	0	na	0	0	0	0	0	0	0	0	0	investigating	na
snare_18	10-25-2022	9:47	PM	21:47:00	2	beaver	na	1	1	1	0	0	0	1	0	0	na	0	0	0	0	0	0	0	0	0	foraging	na
snare_19	09-01-2022	1:53	AM	1:53:00	17	mouse	na	3	3	3	0	0	0	3	0	0	na	0	0	0	0	0	0	0	0	0	investigating	na
snare_19	09-01-2022	3:18	AM	3:18:00	19	unknwon	na	1	1	1	0	0	0	1	0	0	na	0	0	0	0	0	0	0	0	0	standing	na
snare_19	09-01-2022	4:18	AM	4:18:00	18	mouse	na	2	1	2	0	0	0	2	0	0	na	0	0	0	0	0	0	0	0	0	investigating	na
snare_19	09-01-2022	4:41	AM	4:41:00	18	mouse	na	2	1	2	0	0	0	2	0	0	na	0	0	0	0	0	0	0	0	0	investigating	traveling
snare_19	09-01-2022	4:42	AM	4:42:00	20	mouse	na	2	2	2	0	0	0	2	0	0	na	0	0	0	0	0	0	0	0	0	investigating	na
snare_19	09-01-2022	5:05	AM	5:05:00	18	mouse	na	1	1	1	0	0	0	1	0	0	na	0	0	0	0	0	0	0	0	0	traveling	na
snare_19	09-02-2022	10:25	PM	22:25:00	12	mouse	na	1	1	1	0	0	0	1	0	0	na	0	0	0	0	0	0	0	0	0	traveling	na
snare_19	09-02-2022	10:35	PM	22:35:00	12	mouse	na	2	1	2	0	0	0	2	0	0	na	0	0	0	0	0	0	0	0	0	traveling	na
snare_19	09-03-2022	12:17	AM	0:17:00	10	mouse	na	2	2	2	0	0	0	2	0	0	na	0	0	0	0	0	0	0	0	0	traveling	investigating
snare_19	09-03-2022	12:46	AM	0:46:00	11	mouse	na	1	1	1	0	0	0	1	0	0	na	0	0	0	0	0	0	0	0	0	investigating	traveling
snare_19	09-03-2022	12:56	AM	0:56:00	11	mouse	na	1	1	1	0	0	0	1	0	0	na	0	0	0	0	0	0	0	0	0	traveling	na
snare_19	09-03-2022	1:42	AM	1:42:00	9	mouse	na	1	1	1	0	0	0	1	0	0	na	0	0	0	0	0	0	0	0	0	investigating	na
snare_19	09-03-2022	2:41	AM	2:41:00	9	mouse	na	1	1	1	0	0	0	1	0	0	na	0	0	0	0	0	0	0	0	0	traveling	na
snare_19	06-18-2022	8:43	PM	20:43:00	14	beaver	na	1	1	1	0	0	0	1	1	1	side	0	1	0	0	0	0	0	0	0	investigating	na
snare_16	09-29-2022	6:39	PM	18:39:00	16	unkbird	na	1	1	1	0	0	0	1	0	0	na	0	0	0	0	0	0	0	0	0	traveling	na
snare_19	06-19-2022	9:29	PM	21:29:00	17	mouse	na	1	1	1	0	0	0	1	0	0	na	0	0	0	0	0	0	0	0	0	traveling	na
snare_19	06-19-2022	9:30	PM	21:30:00	18	mouse	na	2	1	2	0	0	0	2	0	0	na	0	0	0	0	0	0	0	0	0	traveling	na
snare_19	06-20-2022	6:27	AM	6:27:00	15	unknwon	na	1	1	1	0	0	0	1	0	0	na	0	0	0	0	0	0	0	0	0	flying	na
snare_19	06-20-2022	7:41	AM	7:41:00	14	unkbird	na	1	1	1	0	0	0	1	0	0	na	0	0	0	0	0	0	0	0	0	investigating	na
snare_19	06-20-2022	9:16	PM	21:16:00	13	mouse	na	1	1	1	0	0	0	1	0	0	na	0	0	0	0	0	0	0	0	0	traveling	na
snare_19	06-21-2022	3:20	AM	3:20:00	10	unknwon	na	1	1	1	0	0	0	1	0	0	na	0	0	0	0	0	0	0	0	0	traveling	na
snare_19	06-21-2022	6:37	AM	6:37:00	9	unkbird	na	1	1	1	0	0	0	1	0	0	na	0	0	0	0	0	0	0	0	0	investigating	na
snare_19	06-21-2022	6:45	AM	6:45:00	10	unkbird	na	1	1	1	0	0	0	1	0	0	na	0	0	0	0	0	0	0	0	0	flying	na
snare_19	06-21-2022	9:12	PM	21:12:00	5	mouse	unk	2	1	2	0	0	0	2	0	0	na	0	0	0	0	0	0	0	0	0	traveling	unk
snare_19	06-22-2022	4:42	PM	16:42:00	27	bluejay	na	1	1	1	0	0	0	1	0	0	na	0	0	0	0	0	0	0	0	0	eatingunk	na
snare_19	06-23-2022	9:09	AM	9:09:00	10	unkbird	na	6	5	6	0	0	0	6	0	0	na	0	0	0	0	0	0	0	0	0	investigating	na
snare_19	06-23-2022	9:10	AM	9:10:00	11	unkbird	na	5	5	5	0	0	0	5	0	0	na	0	0	0	0	0	0	0	0	0	investigating	flying
snare_19	06-24-2022	5:43	AM	5:43:00	11	mouse	na	1	1	1	0	0	0	1	0	0	na	0	0	0	0	0	0	0	0	0	traveling	na
snare_19	06-24-2022	6:32	AM	6:32:00	11	unkbird	na	1	1	1	0	0	0	1	0	0	na	0	0	0	0	0	0	0	0	0	standing	flying
snare_19	06-24-2022	6:40	AM	6:40:00	11	unkbird	na	3	2	3	0	0	0	3	0	0	na	0	0	0	0	0	0	0	0	0	investigating	flying
snare_19	06-24-2022	4:40	PM	16:40:00	13	swan	na	2	2	2	0	0	0	2	0	0	na	0	0	0	0	0	0	0	0	0	grooming	standing
snare_19	06-24-2022	4:50	PM	16:50:00	14	swan	na	3	3	3	0	0	0	3	0	0	na	0	0	0	0	0	0	0	0	0	grooming	traveling
snare_19	06-24-2022	8:51	PM	20:51:00	12	mouse	na	1	1	1	0	0	0	1	0	0	na	0	0	0	0	0	0	0	0	0	traveling	na
snare_19	06-25-2022	11:53	PM	23:53:00	8	mouse	na	1	1	1	0	0	0	1	0	0	na	0	0	0	0	0	0	0	0	0	traveling	na
snare_19	06-26-2022	5:29	AM	5:29:00	8	beaver	na	1	1	1	0	0	0	1	0	0	na	0	0	0	0	0	0	0	0	0	dammaintenance	na
snare_19	06-26-2022	6:32	AM	6:32:00	7	unkbird	na	1	1	1	0	0	0	1	0	0	na	0	0	0	0	0	0	0	0	0	investigating	na
snare_19	06-26-2022	7:17	AM	7:17:00	6	beaver	na	1	1	1	0	0	0	1	0	0	na	0	0	0	0	0	0	0	0	0	dammaintenance	na
snare_19	06-26-2022	9:59	AM	9:59:00	11	unkbird	na	3	2	3	0	0	0	3	0	0	na	0	0	0	0	0	0	0	0	0	investigating	flying
snare_19	06-26-2022	11:35	AM	11:35:00	14	swan	na	6	6	6	0	0	0	6	1	3	over	0	0	0	0	0	1	1	0	1	traveling	na
snare_19	06-26-2022	11:36	AM	11:36:00	16	swan	na	1	1	1	0	0	0	1	0	0	na	0	0	0	0	0	0	0	0	0	swimming	na
snare_19	06-26-2022	10:09	PM	22:09:00	4	mouse	na	1	1	1	0	0	0	1	0	0	na	0	0	0	0	0	0	0	0	0	traveling	na
snare_19	06-27-2022	4:22	PM	16:22:00	22	unkbird	na	2	1	2	0	0	0	2	0	0	na	0	0	0	0	0	0	0	0	0	investigating	flying
snare_16	09-27-2022	10:35	AM	22:35:00	15	unkbird	na	1	1	1	0	0	0	1	0	0	na	0	0	0	0	0	0	0	0	0	traveling	vocalizing
snare_19	06-28-2022	8:59	AM	8:59:00	11	unkbird	na	2	2	2	0	0	0	2	0	0	na	0	0	0	0	0	0	0	0	0	investigating	na
snare_19	06-28-2022	9:01	AM	9:01:00	12	unkbird	na	2	2	2	0	0	0	2	0	0	na	0	0	0	0	0	0	0	0	0	investigating	flying
snare_16	09-26-2022	6:36	AM	6:36:00	6	unkbird	na	1	1	1	0	0	0	1	0	0	na	0	0	0	0	0	0	0	0	0	traveling	na
snare_19	06-28-2022	9:13	AM	9:13:00	14	unkbird	na	7	7	7	0	0	0	7	0	0	na	0	0	0	0	0	0	0	0	0	investigating	na
snare_19	06-28-2022	9:18	AM	9:18:00	14	unkbird	na	6	4	6	0	0	0	6	0	0	na	0	0	0	0	0	0	0	0	0	investigating	flying
snare_19	06-28-2022	9:19	AM	9:19:00	16	unkbird	na	4	4	4	0	0	0	4	0	0	na	0	0	0	0	0	0	0	0	0	flying	investigating
snare_19	06-28-2022	9:22	AM	9:22:00	16	unkbird	na	2	2	2	0	0	0	2	0	0	na	0	0	0	0	0	0	0	0	0	investigating	na
snare_19	06-28-2022	9:23	AM	9:23:00	17	unkbird	na	3	3	3	0	0	0	3	0	0	na	0	0	0	0	0	0	0	0	0	investigating	na
snare_19	06-29-2022	12:23	AM	0:23:00	8	mouse	na	1	1	1	0	0	0	1	0	0	na	0	0	0	0	0	0	0	0	0	traveling	na
snare_19	06-29-2022	4:49	AM	4:49:00	6	mouse	na	1	1	1	0	0	0	1	0	0	na	0	0	0	0	0	0	0	0	0	traveling	na
snare_19	06-29-2022	11:44	PM	23:44:00	10	mouse	na	1	1	1	0	0	0	1	0	0	na	0	0	0	0	0	0	0	0	0	traveling	na
snare_19	06-30-2022	12:10	AM	0:10:00	10	mouse	na	1	1	1	0	0	0	1	0	0	na	0	0	0	0	0	0	0	0	0	traveling	na
snare_19	06-30-2022	1:08	AM	1:08:00	10	mouse	na	2	2	2	0	0	0	2	0	0	na	0	0	0	0	0	0	0	0	0	investigating	foraging
snare_19	06-30-2022	2:35	AM	2:35:00	10	mouse	na	1	1	1	0	0	0	1	0	0	na	0	0	0	0	0	0	0	0	0	traveling	na
snare_19	06-30-2022	4:59	AM	4:59:00	9	mouse	na	1	1	1	0	0	0	1	0	0	na	0	0	0	0	0	0	0	0	0	investigating	na
snare_19	06-30-2022	6:34	AM	6:34:00	8	unkbird	na	1	1	1	0	0	0	1	0	0	na	0	0	0	0	0	0	0	0	0	investigating	na
snare_16	09-24-2022	7:59	AM	7:59:00	10	unkbird	na	1	1	1	0	0	0	1	0	0	na	0	0	0	0	0	0	0	0	0	traveling	flying
snare_19	07-02-2022	12:33	AM	0:33:00	10	mouse	na	1	1	1	0	0	0	1	0	0	na	0	0	0	0	0	0	0	0	0	traveling	na
snare_19	07-02-2022	1:17	AM	1:17:00	10	mouse	na	1	1	1	0	0	0	1	0	0	na	0	0	0	0	0	0	0	0	0	investigating	na
snare_19	07-02-2022	1:18	AM	1:18:00	11	mouse	na	1	1	1	0	0	0	1	0	0	na	0	0	0	0	0	0	0	0	0	investigating	na
snare_19	07-02-2022	2:45	AM	2:45:00	10	mouse	unk	2	2	2	0	0	0	2	0	0	na	0	0	0	0	0	0	0	0	0	foraging	swimming
snare_19	07-02-2022	2:47	AM	2:47:00	11	mouse	na	1	1	1	0	0	0	1	0	0	na	0	0	0	0	0	0	0	0	0	investigating	na
snare_19	07-02-2022	4:56	AM	4:56:00	9	mouse	na	1	1	1	0	0	0	1	0	0	na	0	0	0	0	0	0	0	0	0	traveling	na
snare_19	07-02-2022	6:44	AM	6:44:00	9	unkbird	na	4	2	4	0	0	0	4	0	0	na	0	0	0	0	0	0	0	0	0	flying	na
snare_19	07-02-2022	4:25	PM	16:25:00	25	otter	na	1	1	1	0	0	0	1	1	1	under	0	0	0	1	0	0	0	1	1	traveling	na
snare_19	07-03-2022	4:00	AM	4:00:00	13	mouse	na	1	1	1	0	0	0	1	0	0	na	0	0	0	0	0	0	0	0	0	traveling	na
snare_19	07-04-2022	6:55	AM	6:55:00	13	unkbird	na	4	4	4	0	0	0	4	0	0	na	0	0	0	0	0	0	0	0	0	investigating	na
snare_16	09-21-2022	6:34	AM	6:34:00	9	unkbird	na	2	2	2	0	0	0	2	0	0	na	0	0	0	0	0	0	0	0	0	traveling	na
snare_19	07-05-2022	2:28	AM	2:28:00	15	shorttailedweasel	na	1	1	1	0	0	0	1	0	0	na	0	0	0	0	0	0	0	0	0	traveling	na
snare_19	07-05-2022	6:09	AM	6:09:00	14	beaver	na	1	1	1	0	0	0	1	0	0	na	0	0	0	0	0	0	0	0	0	traveling	na
snare_19	07-05-2022	1:47	PM	13:47:00	33	unkbird	na	1	1	1	0	0	0	1	0	0	na	0	0	0	0	0	0	0	0	0	traveling	investigating
snare_19	07-06-2022	3:20	AM	3:20:00	7	mouse	na	2	1	2	0	0	0	2	0	0	na	0	0	0	0	0	0	0	0	0	traveling	na
snare_19	07-06-2022	5:35	PM	17:35:00	8	beaver	na	1	1	1	0	0	0	1	1	1	under	0	1	0	0	0	0	0	0	0	investigating	foraging
snare_19	07-06-2022	5:36	PM	17:36:00	10	beaver	na	1	1	1	0	0	0	1	0	0	na	0	0	0	0	0	0	0	0	0	foraging	na
snare_19	07-06-2022	5:36	PM	17:36:00	11	beaver	na	1	1	1	0	0	0	1	0	0	na	0	0	0	0	0	0	0	0	0	foraging	na
snare_19	07-06-2022	5:37	PM	17:37:00	11	beaver	na	1	1	1	0	0	0	1	0	0	na	0	0	0	0	0	0	0	0	0	foraging	investigating
snare_19	07-06-2022	5:37	PM	17:37:00	12	beaver	na	1	1	1	0	0	0	1	1	1	side	1	0	0	0	0	0	0	0	0	standing	investigating
snare_19	07-06-2022	5:38	PM	17:38:00	13	beaver	na	1	1	1	0	0	0	1	1	2	side	1	1	0	0	0	0	1	0	0	investigating	investigatingsnare
snare_19	07-06-2022	6:07	PM	18:07:00	6	beaver	na	1	1	1	0	0	0	1	0	0	na	0	0	0	0	0	0	0	0	0	traveling	na
snare_19	07-06-2022	9:09	PM	21:09:00	3	mouse	na	1	1	1	0	0	0	1	0	0	na	0	0	0	0	0	0	0	0	0	traveling	na
snare_19	07-07-2022	3:56	AM	3:56:00	1	mouse	na	1	1	1	0	0	0	1	0	0	na	0	0	0	0	0	0	0	0	0	traveling	na
snare_19	07-08-2022	5:11	AM	5:11:00	5	mouse	na	1	1	1	0	0	0	1	0	0	na	0	0	0	0	0	0	0	0	0	traveling	investigating
snare_19	07-09-2022	4:34	AM	4:34:00	-1	beaver	na	1	1	1	0	0	0	1	0	0	na	0	0	0	0	0	0	0	0	0	foraging	na
snare_19	07-09-2022	4:35	AM	4:35:00	1	beaver	na	1	1	1	0	0	0	1	0	0	na	0	0	0	0	0	0	0	0	0	investigating	na
snare_19	07-09-2022	4:35	AM	4:35:00	2	beaver	na	1	1	1	0	0	0	1	0	0	na	0	0	0	0	0	0	0	0	0	investigating	traveling
snare_16	09-18-2022	11:38	PM	23:38:00	12	fisher	na	1	1	1	0	0	0	1	0	0	na	0	0	0	0	0	0	0	0	0	traveling	na
snare_17	09-01-2022	4:55	AM	4:55:00	16	unknwon	na	1	1	1	0	0	0	1	0	0	na	0	0	0	0	0	0	0	0	0	unknown	na
snare_19	07-10-2022	3:22	PM	15:22:00	27	unkbird	na	2	1	2	0	0	0	2	0	0	na	0	0	0	0	0	0	0	0	0	investigating	traveling
snare_19	07-10-2022	3:23	PM	15:23:00	28	unkbird	na	1	1	1	0	0	0	1	0	0	na	0	0	0	0	0	0	0	0	0	investigating	na
snare_19	07-10-2022	3:25	PM	15:25:00	28	unkbird	na	1	1	1	0	0	0	1	0	0	na	0	0	0	0	0	0	0	0	0	investigating	na
snare_19	07-11-2022	2:02	AM	2:02:00	7	blackbear	na	1	1	1	0	0	0	1	1	1	over	0	0	0	0	0	0	1	0	0	investigatingcamera	traveling
snare_19	07-21-2022	11:34	AM	11:34:00	20	beaver	na	1	1	1	0	0	0	1	1	1	under	0	0	0	1	0	0	0	0	0	traveling	swimming
snare_19	07-22-2022	7:37	PM	19:37:00	14	unknwon	na	1	1	1	0	0	0	1	0	0	na	0	0	0	0	0	0	0	0	0	swimming	na
snare_19	07-22-2022	7:37	PM	19:37:00	16	beaver	na	1	1	1	0	0	0	1	1	1	over	0	0	0	0	0	0	1	0	0	traveling	swimming
snare_17	10-19-2022	7:12	PM	19:12:00	8	beaver	na	1	1	1	0	0	0	1	0	0	na	0	0	0	0	0	0	0	0	0	investigating	na
snare_19	07-23-2022	3:33	AM	3:33:00	8	beaver	na	1	1	1	0	0	0	1	1	1	over	0	0	0	0	0	0	1	0	0	traveling	swimming
snare_19	07-23-2022	7:11	AM	7:11:00	8	unkbird	na	2	2	2	0	0	0	2	0	0	na	0	0	0	0	0	0	0	0	0	investigating	na
snare_19	07-23-2022	7:11	AM	7:11:00	10	unkbird	na	4	4	4	0	0	0	4	0	0	na	0	0	0	0	0	0	0	0	0	investigating	flying
snare_20	08-31-2022	10:27	PM	22:27:00	16	toad	na	1	1	1	0	0	0	1	0	0	na	0	0	0	0	0	0	0	0	0	traveling	na
snare_20	09-02-2022	11:11	PM	23:11:00	12	beaver	na	1	1	1	0	0	0	1	0	0	na	0	0	0	0	0	0	0	0	0	dammaintenance	na
snare_20	09-03-2022	12:43	AM	0:43:00	11	beaver	na	1	1	1	0	0	0	1	0	0	na	0	0	0	0	0	0	0	0	0	investigating	na
snare_20	09-03-2022	12:43	AM	0:43:00	13	beaver	na	1	1	1	0	0	0	1	1	1	over	0	0	0	0	0	0	0	0	1	investigating	na
snare_20	09-03-2022	1:03	AM	1:03:00	11	beaver	na	2	2	2	0	0	0	2	1	1	over	0	0	0	0	0	0	0	0	1	investigating	swimming
snare_20	09-03-2022	1:04	AM	1:04:00	13	beaver	na	2	2	2	0	0	0	2	1	1	under	0	0	0	1	0	0	0	0	0	investigating	traveling
snare_20	09-03-2022	1:05	AM	1:05:00	13	beaver	na	3	3	3	0	0	0	3	1	3	under.side	0	0	0	1	1	0	0	0	0	investigating	traveling
snare_20	09-03-2022	1:05	AM	1:05:00	14	beaver	na	1	1	1	0	0	0	1	0	0	na	0	0	0	0	0	0	0	0	0	traveling	na
snare_20	09-03-2022	1:10	AM	1:10:00	13	beaver	na	1	1	1	0	0	0	1	0	0	na	0	0	0	0	0	0	0	0	0	foraging	na
snare_20	09-03-2022	1:12	AM	1:12:00	13	beaver	na	1	1	1	0	0	0	1	0	0	na	0	0	0	0	0	0	0	0	0	foraging	na
snare_20	09-03-2022	1:13	AM	1:13:00	14	beaver	na	1	1	1	0	0	0	1	0	0	na	0	0	0	0	0	0	0	0	0	foraging	traveling
snare_20	09-03-2022	1:14	AM	1:14:00	14	beaver	na	2	2	2	0	0	0	2	1	1	under	0	0	0	1	0	0	0	0	0	investigating	traveling
snare_20	09-03-2022	1:56	AM	1:56:00	10	beaver	na	1	1	1	0	0	0	1	1	1	side	0	0	0	0	1	0	0	0	0	traveling	na
snare_20	09-03-2022	2:09	AM	2:09:00	10	beaver	na	1	1	1	0	0	0	1	1	1	under	0	0	0	1	0	0	0	0	0	standing	traveling
snare_20	09-03-2022	2:33	AM	2:33:00	10	beaver	na	2	2	2	0	0	0	2	1	3	over.under	1	0	0	1	0	0	1	0	0	standing	traveling
snare_20	09-03-2022	2:33	AM	2:33:00	11	beaver	na	2	2	2	0	0	0	2	0	0	na	0	0	0	0	0	0	0	0	0	standing	na
snare_20	09-03-2022	2:33	AM	2:33:00	13	beaver	na	2	2	2	0	0	0	2	0	0	na	0	0	0	0	0	0	0	0	0	standing	traveling
snare_20	09-03-2022	2:34	AM	2:34:00	13	beaver	na	1	1	1	0	0	0	1	0	0	na	0	0	0	0	0	0	0	0	0	investigating	standing
snare_20	09-03-2022	2:49	AM	2:49:00	10	beaver	na	3	3	3	0	0	0	3	1	1	under	0	0	0	1	0	0	0	0	0	dammaintenance	na
snare_20	09-03-2022	2:50	AM	2:50:00	12	beaver	na	2	2	2	0	0	0	2	0	0	na	0	0	0	0	0	0	0	0	0	dammaintenance	na
snare_20	09-03-2022	2:51	AM	2:51:00	12	beaver	na	1	1	1	0	0	0	1	0	0	na	0	0	0	0	0	0	0	0	0	dammaintenance	na
snare_20	09-03-2022	3:44	AM	3:44:00	9	beaver	na	1	1	1	0	0	0	1	0	0	na	0	0	0	0	0	0	0	0	0	dammaintenance	na
snare_20	09-03-2022	4:11	AM	4:11:00	8	beaver	na	1	1	1	0	0	0	1	1	1	under	1	0	0	1	0	0	0	0	0	investigating	dammaintenance
snare_20	09-03-2022	4:11	AM	4:11:00	10	beaver	na	1	1	1	0	0	0	1	1	1	under	0	0	0	1	0	0	0	0	0	investigating	na
snare_20	09-03-2022	4:12	AM	4:12:00	11	beaver	na	1	1	1	0	0	0	1	1	1	side	1	0	0	0	0	0	0	0	0	investigating	standing
snare_17	10-20-2022	8:34	AM	8:34:00	-4	redsquirrel	na	1	1	1	0	0	0	1	0	0	na	0	0	0	0	0	0	0	0	0	caching	na
snare_20	09-03-2022	8:38	AM	8:38:00	8	beaver	na	1	1	1	0	0	0	1	0	0	na	0	0	0	0	0	0	0	0	0	foraging	na
snare_20	09-18-2022	9:53	PM	21:53:00	13	beaver	na	1	1	1	0	0	0	1	1	1	under	0	0	0	1	0	0	0	1	0	swimming	traveling
snare_20	09-18-2022	10:03	PM	22:03:00	13	beaver	na	1	1	1	0	0	0	1	1	1	over	0	0	0	0	0	0	0	0	1	traveling	na
snare_20	09-18-2022	10:10	PM	22:10:00	14	unknwon	na	1	1	1	0	0	0	1	0	0	na	0	0	0	0	0	0	0	0	0	investigating	na
snare_20	09-18-2022	10:43	PM	22:43:00	13	beaver	na	1	1	1	0	0	0	1	0	0	na	0	0	0	0	0	0	0	0	0	traveling	na
snare_20	09-18-2022	11:37	PM	23:37:00	12	unknwon	na	1	1	1	0	0	0	1	0	0	na	0	0	0	0	0	0	0	0	0	unknown	na
snare_20	09-18-2022	11:57	PM	23:57:00	12	unknwon	na	1	1	1	0	0	0	1	0	0	na	0	0	0	0	0	0	0	0	0	swimming	na
snare_20	09-19-2022	12:03	AM	0:03:00	13	beaver	na	1	1	1	0	0	0	1	0	0	na	0	0	0	0	0	0	0	0	0	unknown	na
snare_20	09-19-2022	12:09	AM	0:09:00	13	beaver	na	1	1	1	0	0	0	1	0	0	na	0	0	0	0	0	0	0	0	0	dammaintenance	na
snare_20	09-19-2022	12:11	AM	0:11:00	13	beaver	na	1	1	1	0	0	0	1	0	0	na	0	0	0	0	0	0	0	0	0	traveling	na
snare_20	09-19-2022	12:21	AM	0:21:00	13	beaver	na	1	1	1	0	0	0	1	0	0	na	0	0	0	0	0	0	0	0	0	traveling	na
snare_20	09-19-2022	12:24	AM	0:24:00	13	beaver	na	1	1	1	0	0	0	1	0	0	na	0	0	0	0	0	0	0	0	0	traveling	na
snare_20	09-19-2022	12:31	AM	0:31:00	13	beaver	na	1	1	1	0	0	0	1	0	0	na	0	0	0	0	0	0	0	0	0	traveling	na
snare_20	09-19-2022	12:54	AM	0:54:00	12	beaver	na	1	1	1	0	0	0	1	0	0	na	0	0	0	0	0	0	0	0	0	traveling	na
snare_20	09-19-2022	12:54	AM	0:54:00	14	beaver	na	1	1	1	0	0	0	1	1	1	under	0	0	0	1	0	0	0	0	0	dammaintenance	na
snare_20	09-19-2022	1:02	AM	1:02:00	13	beaver	na	1	1	1	0	0	0	1	0	0	na	0	0	0	0	0	0	0	0	0	investigating	na
snare_20	09-19-2022	1:03	AM	1:03:00	15	beaver	na	1	1	1	0	0	0	1	0	0	na	0	0	0	0	0	0	0	0	0	standing	investigating
snare_20	09-19-2022	1:03	AM	1:03:00	16	beaver	na	1	1	1	0	0	0	1	0	0	na	0	0	0	0	0	0	0	0	0	standing	investigating
snare_20	09-19-2022	1:04	AM	1:04:00	17	beaver	na	1	1	1	0	0	0	1	0	0	na	0	0	0	0	0	0	0	0	0	standing	traveling
snare_20	09-19-2022	1:05	AM	1:05:00	17	beaver	na	2	2	2	0	0	0	2	1	1	over	0	0	0	0	0	0	1	0	0	traveling	na	1
snare_20	09-19-2022	1:05	AM	1:05:00	17	beaver	na	1	1	1	0	0	0	1	1	1	under	0	0	1	1	0	0	0	0	0	traveling	standing
snare_20	09-19-2022	1:25	AM	1:25:00	13	beaver	na	1	1	1	0	0	0	1	0	0	na	0	0	0	0	0	0	0	0	0	traveling	na
snare_20	09-19-2022	1:27	AM	1:27:00	14	beaver	na	1	1	1	0	0	0	1	0	0	na	0	0	0	0	0	0	0	0	0	traveling	na
snare_20	09-19-2022	1:44	AM	1:44:00	13	beaver	na	1	1	1	0	0	0	1	0	0	na	0	0	0	0	0	0	0	0	0	unknown	traveling
snare_20	09-19-2022	1:45	AM	1:45:00	14	beaver	na	1	1	1	0	0	0	1	0	0	na	0	0	0	0	0	0	0	0	0	dammaintenance	na
snare_20	09-19-2022	2:32	AM	2:32:00	13	beaver	na	1	1	1	0	0	0	1	0	0	na	0	0	0	0	0	0	0	0	0	traveling	na
snare_20	09-19-2022	7:08	PM	19:08:00	19	beaver	na	1	1	1	0	0	0	1	0	0	na	0	0	0	0	0	0	0	0	0	swimming	traveling
snare_20	09-19-2022	8:54	PM	20:54:00	17	beaver	na	1	1	1	0	0	0	1	0	0	na	0	0	0	0	0	0	0	0	0	traveling	na
snare_20	09-19-2022	9:02	PM	21:02:00	17	beaver	na	1	1	1	0	0	0	1	0	0	na	0	0	0	0	0	0	0	0	0	traveling	na
snare_20	09-19-2022	9:51	PM	21:51:00	16	beaver	na	1	1	1	0	0	0	1	0	0	na	0	0	0	0	0	0	0	0	0	swimming	traveling
snare_20	09-19-2022	10:35	PM	22:35:00	17	beaver	na	1	1	1	0	0	0	1	0	0	na	0	0	0	0	0	0	0	0	0	dammaintenance	na
snare_20	09-20-2022	6:05	AM	6:05:00	15	unknwon	na	1	1	1	0	0	0	1	0	0	na	0	0	0	0	0	0	0	0	0	traveling	na
snare_20	09-20-2022	6:14	AM	6:14:00	15	beaver	na	1	1	1	0	0	0	1	1	1	under	0	0	0	1	0	0	0	0	0	investigating	traveling
snare_20	09-20-2022	6:14	AM	6:14:00	17	beaver	na	1	1	1	0	0	0	1	0	0	na	0	0	0	0	0	0	0	0	0	swimming	na
snare_20	09-20-2022	6:47	AM	6:47:00	14	beaver	na	1	1	1	0	0	0	1	0	0	na	0	0	0	0	0	0	0	0	0	dammaintenance	na
snare_20	09-20-2022	7:13	AM	7:13:00	14	beaver	na	1	1	1	0	0	0	1	0	0	na	0	0	0	0	0	0	0	0	0	traveling	swimming
snare_20	09-20-2022	9:27	PM	21:27:00	13	beaver	na	1	1	1	0	0	0	1	0	0	na	0	0	0	0	0	0	0	0	0	traveling	swimming
snare_20	09-20-2022	11:59	PM	23:59:00	14	beaver	na	1	1	1	0	0	0	1	0	0	na	0	0	0	0	0	0	0	0	0	dammaintenance	na
snare_20	09-21-2022	9:04	PM	21:04:00	7	beaver	na	1	1	1	0	0	0	1	0	0	na	0	0	0	0	0	0	0	0	0	investigating	na
snare_20	09-21-2022	9:05	PM	21:05:00	8	beaver	na	1	1	1	0	0	0	1	0	0	na	0	0	0	0	0	0	0	0	0	investigating	foraging
snare_20	09-21-2022	9:06	PM	21:06:00	9	beaver	na	1	1	1	0	0	0	1	0	0	na	0	0	0	0	0	0	0	0	0	traveling	na
snare_20	09-21-2022	9:08	PM	21:08:00	9	unknwon	na	1	1	1	0	0	0	1	0	0	na	0	0	0	0	0	0	0	0	0	swimming	na
snare_20	09-21-2022	9:32	PM	21:32:00	6	beaver	na	2	1	2	0	0	0	2	0	0	na	0	0	0	0	0	0	0	0	0	traveling	swimming
snare_20	09-21-2022	9:42	PM	21:42:00	6	beaver	na	1	1	1	0	0	0	1	0	0	na	0	0	0	0	0	0	0	0	0	traveling	na
snare_20	09-21-2022	9:57	PM	21:57:00	7	beaver	na	1	1	1	0	0	0	1	0	0	na	0	0	0	0	0	0	0	0	0	dammaintenance	na
snare_17	10-22-2022	9:16	AM	9:16:00	7	redsquirrel	na	1	1	1	0	0	0	1	0	0	na	0	0	0	0	0	0	0	0	0	traveling	na
snare_20	09-21-2022	9:59	PM	21:59:00	9	beaver	na	1	1	1	0	0	0	1	0	0	na	0	0	0	0	0	0	0	0	0	investigating	na
snare_20	09-21-2022	9:59	PM	21:59:00	9	beaver	na	1	1	1	0	0	0	1	0	0	na	0	0	0	0	0	0	0	0	0	investigating	na
snare_20	09-21-2022	10:01	PM	22:01:00	9	beaver	na	1	1	1	0	0	0	1	0	0	na	0	0	0	0	0	0	0	0	0	dammaintenance	na
snare_20	09-21-2022	10:06	PM	22:06:00	8	beaver	na	1	1	1	0	0	0	1	1	1	under	0	0	0	1	0	0	0	0	0	dammaintenance	na
snare_20	09-21-2022	10:24	PM	22:24:00	6	beaver	na	1	1	1	0	0	0	1	0	0	na	0	0	0	0	0	0	0	0	0	standing	traveling
snare_20	09-21-2022	10:37	PM	22:37:00	5	beaver	na	2	2	2	0	0	0	2	1	1	under	0	0	0	1	0	0	0	0	0	dammaintenance	traveling
snare_20	09-21-2022	10:57	PM	22:57:00	5	beaver	na	1	1	1	0	0	0	1	0	0	na	0	0	0	0	0	0	0	0	0	investigating	na
snare_20	09-21-2022	10:59	PM	22:59:00	6	beaver	na	2	2	2	0	0	0	2	0	0	na	0	0	0	0	0	0	0	0	0	dammaintenance	swimming
snare_20	09-21-2022	11:03	PM	23:03:00	6	beaver	na	1	1	1	0	0	0	1	0	0	na	0	0	0	0	0	0	0	0	0	traveling	na
snare_17	10-22-2022	11:45	AM	11:45:00	12	unknwon	na	1	1	1	0	0	0	1	0	0	na	0	0	0	0	0	0	0	0	0	traveling	na
snare_20	09-21-2022	11:09	PM	23:09:00	6	beaver	na	1	1	1	0	0	0	1	0	0	na	0	0	0	0	0	0	0	0	0	dammaintenance	na
snare_20	09-21-2022	11:10	PM	23:10:00	7	beaver	na	1	1	1	0	0	0	1	0	0	na	0	0	0	0	0	0	0	0	0	investigating	na
snare_20	09-21-2022	11:32	PM	23:32:00	5	beaver	na	1	1	1	0	0	0	1	1	1	under	0	0	0	1	0	0	0	0	0	dammaintenance	na
snare_20	09-21-2022	11:36	PM	23:36:00	5	beaver	na	1	1	1	0	0	0	1	0	0	na	0	0	0	0	0	0	0	0	0	standing	na
snare_20	09-22-2022	1:30	AM	1:30:00	4	beaver	na	1	1	1	0	0	0	1	0	0	na	0	0	0	0	0	0	0	0	0	traveling	na
snare_20	09-22-2022	1:39	AM	1:39:00	4	beaver	na	1	1	1	0	0	0	1	0	0	na	0	0	0	0	0	0	0	0	0	dammaintenance	na
snare_20	09-22-2022	1:51	AM	1:51:00	4	beaver	na	1	1	1	0	0	0	1	0	0	na	0	0	0	0	0	0	0	0	0	traveling	na
snare_20	09-22-2022	1:54	AM	1:54:00	5	beaver	na	1	1	1	0	0	0	1	0	0	na	0	0	0	0	0	0	0	0	0	dammaintenance	na
snare_20	09-22-2022	2:20	AM	2:20:00	4	beaver	na	2	1	2	0	0	0	2	0	0	na	0	0	0	0	0	0	0	0	0	foraging	traveling
snare_20	09-22-2022	2:23	AM	2:23:00	5	beaver	na	1	1	1	0	0	0	1	0	0	na	0	0	0	0	0	0	0	0	0	traveling	swimming
snare_20	09-22-2022	2:58	AM	2:58:00	5	beaver	na	1	1	1	0	0	0	1	0	0	na	0	0	0	0	0	0	0	0	0	traveling	na
snare_20	09-22-2022	3:33	AM	3:33:00	5	beaver	na	1	1	1	0	0	0	1	0	0	na	0	0	0	0	0	0	0	0	0	unknown	na
snare_20	09-22-2022	3:33	AM	3:33:00	6	beaver	na	1	1	1	0	0	0	1	0	0	na	0	0	0	0	0	0	0	0	0	traveling	swimming
snare_20	09-22-2022	3:36	AM	3:36:00	6	beaver	na	1	1	1	0	0	0	1	0	0	na	0	0	0	0	0	0	0	0	0	traveling	swimming
snare_20	09-22-2022	3:56	AM	3:56:00	5	unknwon	na	1	1	1	0	0	0	1	0	0	na	0	0	0	0	0	0	0	0	0	traveling	na
snare_20	09-22-2022	3:57	AM	3:57:00	6	beaver	na	2	2	2	0	0	0	2	0	0	na	0	0	0	0	0	0	0	0	0	traveling	investigating
snare_20	09-22-2022	3:58	AM	3:58:00	7	beaver	na	2	2	2	0	0	0	2	1	1	under	0	0	0	1	0	0	0	0	0	traveling	na
snare_20	09-22-2022	4:04	AM	4:04:00	7	beaver	na	1	1	1	0	0	0	1	0	0	na	0	0	0	0	0	0	0	0	0	standing	na
snare_20	09-22-2022	4:04	AM	4:04:00	8	beaver	na	1	1	1	0	0	0	1	0	0	na	0	0	0	0	0	0	0	0	0	swimming	traveling
snare_20	09-22-2022	4:08	AM	4:08:00	7	beaver	na	2	2	2	0	0	0	2	0	0	na	0	0	0	0	0	0	0	0	0	swimming	traveling
snare_20	09-22-2022	4:44	AM	4:44:00	5	beaver	na	2	2	2	0	0	0	2	0	0	na	0	0	0	0	0	0	0	0	0	investigating	traveling
snare_20	09-22-2022	4:53	AM	4:53:00	5	beaver	na	1	1	1	0	0	0	1	0	0	na	0	0	0	0	0	0	0	0	0	standing	traveling
snare_20	09-22-2022	4:57	AM	4:57:00	6	beaver	na	1	1	1	0	0	0	1	0	0	na	0	0	0	0	0	0	0	0	0	standing	traveling
snare_20	09-22-2022	4:59	AM	4:59:00	6	beaver	na	1	1	1	0	0	0	1	1	1	under	0	0	0	1	1	0	0	0	0	dammaintenance	na
snare_20	09-22-2022	5:08	AM	5:08:00	5	beaver	na	1	1	1	0	0	0	1	0	0	na	0	0	0	0	0	0	0	0	0	traveling	na
snare_20	09-22-2022	5:20	AM	5:20:00	5	beaver	na	1	1	1	0	0	0	1	0	0	na	0	0	0	0	0	0	0	0	0	standing	na
snare_20	09-22-2022	5:25	AM	5:25:00	5	beaver	na	1	1	1	0	0	0	1	0	0	na	0	0	0	0	0	0	0	0	0	traveling	swimming
snare_20	09-22-2022	5:26	AM	5:26:00	6	beaver	na	1	1	1	0	0	0	1	0	0	na	0	0	0	0	0	0	0	0	0	traveling	na
snare_20	09-22-2022	5:28	AM	5:28:00	6	beaver	na	1	1	1	0	0	0	1	0	0	na	0	0	0	0	0	0	0	0	0	dammaintenance	na
snare_20	09-22-2022	5:30	AM	5:30:00	7	beaver	na	1	1	1	0	0	0	1	0	0	na	0	0	0	0	0	0	0	0	0	traveling	na
snare_20	09-22-2022	5:40	AM	5:40:00	5	beaver	na	1	1	1	0	0	0	1	0	0	na	0	0	0	0	0	0	0	0	0	swimming	traveling
snare_20	09-22-2022	5:43	AM	5:43:00	6	beaver	na	1	1	1	0	0	0	1	0	0	na	0	0	0	0	0	0	0	0	0	standing	traveling
snare_20	09-22-2022	6:07	AM	6:07:00	4	beaver	na	1	1	1	0	0	0	1	1	1	under	0	0	0	1	0	0	0	0	0	traveling	na
snare_20	09-22-2022	7:15	AM	7:15:00	2	beaver	na	1	1	1	0	0	0	1	0	0	na	0	0	0	0	0	0	0	0	0	traveling	na
snare_17	10-22-2022	6:11	PM	18:11:00	12	fisher	na	1	1	1	0	0	0	1	0	0	na	0	0	0	0	0	0	0	0	0	traveling	na
snare_20	09-22-2022	7:50	AM	7:50:00	2	beaver	na	1	1	1	0	0	0	1	0	0	na	0	0	0	0	0	0	0	0	0	traveling	na
snare_20	09-22-2022	7:51	AM	7:51:00	3	beaver	na	1	1	1	0	0	0	1	0	0	na	0	0	0	0	0	0	0	0	0	dammaintenance	na
snare_20	09-22-2022	11:25	AM	11:25:00	19	bluejay	na	1	1	1	0	0	0	1	0	0	na	0	0	0	0	0	0	0	0	0	standing	flying
snare_20	09-22-2022	11:26	AM	11:26:00	22	whitetaildeer	na	2	2	2	0	2	0	0	1	1	over	0	0	0	0	0	0	1	0	0	investigating	traveling
snare_21	09-01-2022	9:30	PM	21:30:00	21	unknwon	na	1	1	1	0	0	0	1	0	0	na	0	0	0	0	0	0	0	0	0	standing	na
snare_21	09-01-2022	9:34	PM	21:34:00	21	beaver	na	1	1	1	0	0	0	1	1	1	under	0	1	1	0	0	0	1	0	0	investigating	na
snare_21	09-01-2022	9:34	PM	21:34:00	22	beaver	na	1	1	1	0	0	0	1	1	2	under.side	1	1	0	0	0	0	0	0	0	investigatingsnare	na
snare_21	09-01-2022	9:35	PM	21:35:00	23	beaver	na	1	1	1	0	0	0	1	0	0	na	0	0	0	0	0	0	0	0	0	traveling	na
snare_21	09-01-2022	9:43	PM	21:43:00	21	beaver	na	1	1	1	0	0	0	1	1	1	side	0	0	0	0	1	0	0	0	0	traveling	na
snare_21	09-01-2022	10:44	PM	22:44:00	18	unknwon	na	1	1	1	0	0	0	1	0	0	na	0	0	0	0	0	0	0	0	0	standing	na
snare_21	09-01-2022	10:54	PM	22:54:00	18	unknwon	na	1	1	1	0	0	0	1	0	0	na	0	0	0	0	0	0	0	0	0	standing	na
snare_21	09-01-2022	10:55	PM	22:55:00	19	unknwon	na	1	1	1	0	0	0	1	0	0	na	0	0	0	0	0	0	0	0	0	standing	na
snare_21	09-02-2022	12:13	AM	0:13:00	18	beaver	na	1	1	1	0	0	0	1	0	0	na	0	0	0	0	0	0	0	0	0	dammaintenance	na
snare_21	09-02-2022	12:42	AM	0:42:00	18	unknwon	na	1	1	1	0	0	0	1	0	0	na	0	0	0	0	0	0	0	0	0	standing	na
snare_21	09-02-2022	4:01	AM	4:01:00	19	beaver	na	1	1	1	0	0	0	1	0	0	na	0	0	0	0	0	0	0	0	0	dammaintenance	na
snare_21	09-02-2022	4:57	AM	4:57:00	19	beaver	unk	2	2	2	0	0	0	2	1	1	side	0	0	0	0	1	0	0	0	0	foraging	investigating
snare_21	09-02-2022	5:13	AM	5:13:00	20	beaver	na	1	1	1	0	0	0	1	0	0	na	0	0	0	0	0	0	0	0	0	dammaintenance	na
snare_21	09-03-2022	1:33	AM	1:33:00	13	longtailedweasel	na	1	1	1	0	0	0	1	0	0	na	0	0	0	0	0	0	0	0	0	investigating	na
snare_21	09-18-2022	8:50	PM	20:50:00	14	beaver	na	1	1	1	0	0	0	1	0	0	na	0	0	0	0	0	0	0	0	0	traveling	investigating
snare_21	09-18-2022	8:50	PM	20:50:00	16	beaver	na	1	1	1	0	0	0	1	0	0	na	0	0	0	0	0	0	0	0	0	traveling	na
snare_17	10-25-2022	7:45	AM	7:45:00	3	redsquirrel	na	1	1	1	0	0	0	1	0	0	na	0	0	0	0	0	0	0	0	0	traveling	na
snare_21	09-21-2022	1:08	AM	1:08:00	12	longtailedweasel	na	1	1	1	0	0	0	1	1	1	side	1	0	0	0	0	0	0	0	0	investigating	na
snare_21	09-21-2022	9:11	PM	21:11:00	6	mouse	na	1	1	1	0	0	0	1	0	0	na	0	0	0	0	0	0	0	0	0	traveling	na
snare_21	09-23-2022	10:15	AM	10:15:00	11	bluejay	unkbird	2	2	2	0	0	0	2	0	0	na	0	0	0	0	0	0	0	0	0	investigating	flying
snare_21	09-23-2022	10:46	AM	10:46:00	13	canadagoose	na	4	4	4	0	0	0	4	0	0	na	0	0	0	0	0	0	0	0	0	foraging	traveling
snare_21	09-23-2022	10:46	AM	10:46:00	14	canadagoose	na	5	5	5	0	0	0	5	0	0	na	0	0	0	0	0	0	0	0	0	foraging	swimming
snare_21	09-23-2022	10:47	AM	10:47:00	16	canadagoose	na	5	5	5	0	0	0	5	0	0	na	0	0	0	0	0	0	0	0	0	foraging	flying
snare_21	09-23-2022	10:47	AM	10:47:00	16	canadagoose	na	5	4	5	0	0	0	5	0	0	na	0	0	0	0	0	0	0	0	0	standing	foraging
snare_21	09-23-2022	10:48	AM	10:48:00	17	unknwon	na	1	1	1	0	0	0	1	0	0	na	0	0	0	0	0	0	0	0	0	unknown	na
snare_21	09-24-2022	3:12	AM	3:12:00	10	beaver	na	1	1	1	0	0	0	1	0	0	na	0	0	0	0	0	0	0	0	0	traveling	na
snare_21	09-24-2022	3:14	AM	3:14:00	11	beaver	na	1	1	1	0	0	0	1	0	0	na	0	0	0	0	0	0	0	0	0	investigating	na
snare_21	09-24-2022	5:01	AM	5:01:00	10	beaver	na	1	1	1	0	0	0	1	1	3	side	1	0	1	0	0	0	1	0	0	investigatingsnare	scratching
snare_17	10-25-2022	8:14	AM	8:14:00	3	unknwon	na	1	1	1	0	0	0	1	0	0	na	0	0	0	0	0	0	0	0	0	traveling	na
snare_21	09-24-2022	5:03	AM	5:03:00	12	beaver	na	2	2	2	0	0	0	2	1	1	side	1	0	0	0	0	0	1	0	0	investigatingsnare	investigating
snare_22	09-25-2022	4:08	PM	16:08:00	22	ruffedgrouse	na	1	1	1	0	0	0	1	0	0	na	0	0	0	0	0	0	0	0	0	traveling	na
snare_22	09-25-2022	9:27	PM	21:27:00	8	beaver	na	1	1	1	0	0	0	1	1	1	under	0	1	1	1	0	0	0	1	0	traveling	na
snare_22	09-25-2022	9:30	PM	21:30:00	9	beaver	na	1	1	1	0	0	0	1	1	1	under	1	1	1	1	0	0	0	0	0	travelingwithfood	na
snare_22	09-25-2022	9:31	PM	21:31:00	11	unknwon	na	1	1	unk	unk	unk	unk	1	0	0	na	0	0	0	0	0	0	0	0	0	unknown	na
snare_22	09-25-2022	9:38	PM	21:38:00	9	beaver	na	1	1	unk	unk	unk	unk	1	0	0	na	0	0	0	0	0	0	0	0	0	swimmingwithfood	na
snare_22	09-25-2022	9:38	PM	21:38:00	11	beaver	mouse	1	1	1	0	0	0	1	0	0	na	0	0	0	0	0	0	0	0	0	swimmingwithfood	traveling
snare_22	09-25-2022	9:49	PM	21:49:00	9	beaver	na	1	1	1	0	0	0	1	0	0	na	0	0	0	0	0	0	0	0	0	foraging	investigating
snare_22	09-25-2022	9:50	PM	21:50:00	11	beaver	na	1	1	1	0	0	0	1	1	2	under.side.over	0	1	1	1	1	1	1	0	0	foraging	na
snare_22	09-25-2022	9:50	PM	21:50:00	12	beaver	na	1	1	1	0	0	0	1	0	0	na	0	0	0	0	0	0	0	0	0	traveling	na
snare_22	09-25-2022	9:56	PM	21:56:00	10	beaver	na	1	1	1	0	0	0	1	1	1	side	1	1	0	0	0	0	0	0	0	foraging	na
snare_22	09-25-2022	9:56	PM	21:56:00	13	beaver	na	1	1	1	0	0	0	1	1	1	over	1	1	1	0	0	1	1	0	0	traveling	na	0
snare_22	09-25-2022	10:38	PM	22:38:00	8	beaver	na	1	1	1	0	0	0	1	1	1	side	0	0	0	0	1	0	0	0	0	traveling	na
snare_22	09-25-2022	10:38	PM	22:38:00	9	beaver	na	1	1	1	0	0	0	1	1	1	over	0	0	0	0	0	1	0	0	0	traveling	na
snare_22	09-25-2022	10:43	PM	22:43:00	8	beaver	na	1	1	1	0	0	0	1	na	na	side	na	na	na	na	na	na	na	na	na	traveling	na
snare_22	09-25-2022	10:44	PM	22:44:00	10	beaver	na	1	1	1	0	0	0	1	1	1	side	1	0	0	0	1	1	0	0	0	investigating	na
snare_22	09-25-2022	10:44	PM	22:44:00	11	beaver	na	1	1	1	0	0	0	1	0	0	na	0	0	0	0	0	0	0	0	0	traveling	na
snare_22	09-25-2022	11:28	PM	23:28:00	7	beaver	na	1	1	1	0	0	0	1	na	na	unk	na	na	na	na	na	na	na	na	na	traveling	na
snare_22	09-26-2022	12:21	AM	12:21:00	8	beaver	na	1	1	1	0	0	0	1	1	1	over.side	1	0	0	0	1	0	1	0	0	foraging	na	0
snare_22	09-26-2022	12:33	AM	12:33:00	8	beaver	na	1	1	1	0	0	0	1	1	1	over	1	0	1	0	0	0	1	0	0	foraging	na	0
snare_09	08-31-2022	12:13	AM	12:13:00	15	beaver	na	2	2	1	1	0	0	2	0	0	na	0	0	0	0	0	0	0	0	0	traveling	na
snare_22	09-26-2022	12:33	AM	12:33:00	11	beaver	na	1	1	1	0	0	0	1	0	0	na	0	0	0	0	0	0	0	0	0	foraging	na
snare_22	09-26-2022	12:34	AM	12:34:00	12	beaver	na	1	1	1	0	0	0	1	1	1	over	1	0	0	0	0	0	0	0	0	foraging	na
snare_09	08-31-2022	12:22	AM	12:22:00	16	beaver	na	2	2	1	1	0	0	2	1	1	under	0	0	0	1	0	0	0	0	0	traveling	na
snare_22	09-26-2022	12:35	AM	12:35:00	14	beaver	na	1	1	1	0	0	0	1	1	1	over	0	0	0	0	0	1	0	0	0	traveling	na
snare_22	09-26-2022	12:58	AM	12:58:00	8	beaver	na	2	2	2	1	0	0	2	1	1	side	1	0	0	0	1	0	0	0	0	foraging	swimming
snare_22	09-26-2022	12:58	AM	12:58:00	9	beaver	na	2	2	1	1	0	0	2	1	2	over.side	1	0	0	0	1	1	1	0	0	foraging	na
snare_22	09-26-2022	12:59	AM	12:59:00	11	beaver	na	2	2	1	1	0	0	2	1	1	na	1	0	0	0	0	0	0	0	0	foraging	na
snare_22	09-26-2022	12:59	AM	12:59:00	12	beaver	na	2	2	1	1	0	0	2	1	2	under	1	1	1	1	0	0	0	0	0	foraging	traveling
snare_22	09-26-2022	1:00	AM	1:00:00	11	beaver	na	1	1	1	0	0	0	1	1	1	over	1	0	1	0	0	0	1	0	0	foraging	na
snare_22	09-26-2022	1:01	AM	1:01:00	13	beaver	na	1	1	1	0	0	0	1	1	2	over.under	1	1	1	1	1	1	1	0	0	traveling	na
snare_22	09-26-2022	1:06	AM	1:06:00	10	beaver	na	1	1	1	0	0	0	1	1	1	under	0	0	0	1	0	0	0	0	0	foraging	na
snare_22	09-26-2022	1:06	AM	1:06:00	12	beaver	na	1	1	1	0	0	0	1	0	0	na	0	0	0	0	0	0	0	0	0	swimmingwithfood	na
snare_22	09-26-2022	1:08	AM	1:08:00	11	beaver	na	1	1	1	0	0	0	1	1	1	under	1	1	1	1	0	0	0	0	0	foraging	na
snare_22	09-26-2022	1:15	AM	1:15:00	9	beaver	na	1	1	1	0	0	0	1	1	1	over.side	1	0	0	0	1	0	1	0	0	foraging	na	0
snare_22	09-26-2022	1:16	AM	1:16:00	11	beaver	na	1	1	1	0	0	0	1	1	1	side	1	0	0	0	1	0	0	0	0	traveling	na
snare_22	09-26-2022	1:18	AM	1:18:00	10	beaver	na	1	1	1	0	0	0	1	1	1	side	1	0	0	0	1	0	0	0	0	foraging	na
snare_22	09-26-2022	1:18	AM	1:18:00	12	beaver	na	1	1	1	0	0	0	1	na	na	unk	na	na	na	na	na	na	na	na	na	foraging	na
snare_22	09-26-2022	1:19	AM	1:19:00	12	beaver	na	1	1	1	0	0	0	1	1	1	side	1	0	0	0	1	0	0	0	0	foraging	na
snare_22	09-26-2022	1:19	AM	1:19:00	13	unknwon	na	0	0	0	0	0	0	0	na	na	na	na	na	na	na	na	na	na	na	na	unknown	na
snare_22	09-26-2022	1:20	AM	1:20:00	13	beaver	na	1	1	1	0	0	0	1	1	1	over	0	0	0	0	0	1	0	0	0	traveling	na
snare_22	09-26-2022	1:24	AM	1:24:00	11	mouse	na	1	1	1	1	0	0	1	0	0	na	0	0	0	0	0	0	0	0	0	traveling	na
snare_22	09-26-2022	1:25	AM	1:25:00	11	beaver	na	1	1	1	0	0	0	1	1	1	over	0	0	0	0	0	1	1	0	0	travelingwithfood	na
snare_09	08-30-2022	7:54	PM	19:54:00	21	blackbear	na	3	3	1	2	1	unk	2	1	1	over.side	0	0	0	0	1	1	1	0	0	traveling	na
snare_22	09-26-2022	1:32	AM	1:32:00	10	beaver	na	1	1	1	0	0	0	1	1	1	under	0	0	1	1	0	0	0	1	0	traveling	na
snare_22	09-26-2022	1:37	AM	1:37:00	9	beaver	na	1	1	1	0	0	0	1	1	1	over	0	0	0	0	0	1	0	0	0	travelingwithfood	na
snare_22	09-26-2022	1:38	AM	1:38:00	10	beaver	na	na	na	na	na	na	na	na	0	0	na	0	0	0	0	0	0	0	0	0	travelingwithfood	na
snare_22	09-26-2022	1:49	AM	1:49:00	8	beaver	na	1	1	1	0	0	0	1	1	1	over	1	0	0	0	0	1	1	0	0	foraging	na
snare_22	09-26-2022	1:53	AM	1:53:00	9	beaver	na	1	1	1	0	0	0	1	1	1	under	1	1	1	1	0	0	0	0	0	travelingwithfood	na
snare_22	09-26-2022	2:15	AM	2:15:00	8	beaver	na	1	1	1	0	0	0	1	1	1	under	0	1	1	1	0	0	0	0	0	foraging	na
snare_22	09-26-2022	2:29	AM	2:29:00	8	beaver	na	1	1	1	0	0	0	1	0	0	na	0	0	0	0	0	0	0	0	0	traveling	na
snare_22	09-26-2022	2:33	AM	2:33:00	9	beaver	na	1	1	1	0	0	0	1	1	1	under	0	0	0	1	0	0	0	0	0	travelingwithfood	na
snare_22	09-26-2022	2:39	AM	2:39:00	9	beaver	na	1	1	1	0	0	0	1	1	1	side	0	0	0	0	1	0	0	0	0	traveling	na
snare_22	09-26-2022	2:39	AM	2:39:00	11	beaver	na	1	1	1	0	0	0	1	1	1	over	0	0	0	0	0	1	1	0	0	foraging	na
snare_22	09-26-2022	2:40	AM	2:40:00	12	beaver	na	1	1	1	0	0	0	1	1	1	over	0	0	0	0	0	1	0	0	0	foraging	na
snare_22	09-26-2022	2:40	AM	2:40:00	13	beaver	na	1	1	1	0	0	0	1	1	1	over	0	0	0	0	0	1	1	0	0	traveling	na
snare_22	09-26-2022	2:46	AM	2:46:00	10	beaver	na	1	1	1	0	0	0	1	1	1	under	0	1	1	1	0	0	0	0	0	travelingwithfood	na
snare_22	09-26-2022	2:50	AM	2:50:00	10	beaver	na	1	1	1	0	0	0	1	1	1	under	0	0	0	1	0	0	0	0	0	traveling	na
snare_22	09-26-2022	2:54	AM	2:54:00	10	beaver	na	1	1	1	0	0	0	1	1	1	under	0	0	0	1	0	0	0	1	0	travelingwithfood	na
snare_22	09-26-2022	3:01	AM	3:01:00	10	beaver	na	1	1	1	0	0	0	1	1	1	under	0	1	1	1	0	0	0	0	0	traveling	na
snare_22	09-26-2022	3:04	AM	3:04:00	10	beaver	na	1	1	1	0	0	0	1	1	1	under	0	1	1	1	0	0	0	1	0	travelingwithfood	na
snare_22	09-26-2022	3:06	AM	3:06:00	10	beaver	na	1	1	1	0	0	0	1	1	1	under	0	0	0	0	0	0	0	1	0	traveling	na
snare_22	09-26-2022	3:12	AM	3:12:00	10	beaver	na	1	1	1	0	0	0	1	1	0	na	0	0	0	0	0	0	0	0	0	foraging	na
snare_22	09-26-2022	3:14	AM	3:14:00	11	beaver	na	2	2	2	0	0	0	2	1	1	under	0	1	1	1	0	0	0	1	0	traveling	foraging
snare_22	09-26-2022	3:14	AM	3:14:00	12	beaver	na	2	2	2	0	0	0	2	0	0	na	0	0	0	0	0	0	0	0	0	foraging	swimming
snare_22	09-26-2022	3:15	AM	3:15:00	13	beaver	na	2	2	2	0	0	0	2	0	0	na	0	0	0	0	0	0	0	0	0	travelingwithfood	swimming
snare_22	09-26-2022	3:19	AM	3:19:00	11	beaver	na	2	2	2	0	0	0	2	1	1	under	0	0	1	1	0	0	0	1	0	traveling	na
snare_22	09-26-2022	3:21	AM	3:21:00	11	beaver	na	2	2	2	0	0	0	2	1	1	under	1	1	1	1	0	0	0	1	0	travelingwithfood	traveling
snare_22	09-26-2022	3:22	AM	3:22:00	13	beaver	na	1	1	1	0	0	0	1	0	0	na	0	0	0	0	0	0	0	0	0	foraging	na
snare_22	09-26-2022	3:22	AM	3:22:00	14	beaver	na	1	1	1	0	0	0	1	0	0	na	0	0	0	0	0	0	0	0	0	foraging	na
snare_22	09-26-2022	3:23	AM	3:23:00	14	beaver	na	1	1	1	0	0	0	1	0	0	na	0	0	0	0	0	0	0	0	0	foraging	na
snare_22	09-26-2022	3:24	AM	3:24:00	13	beaver	na	2	2	2	0	0	0	2	1	2	over.under	0	1	1	1	0	1	1	1	0	traveling	travelingwithfood
snare_09	08-30-2022	7:55	PM	19:55:00	22	blackbear	na	3	3	1	2	1	unk	2	1	1	side	0	0	0	0	1	0	0	0	0	traveling	na
snare_22	09-26-2022	3:29	AM	3:29:00	12	beaver	na	1	1	1	0	0	0	1	1	1	under	0	1	1	1	0	0	0	1	0	travelingwithfood	na
snare_22	09-26-2022	3:34	AM	3:34:00	11	beaver	na	1	1	1	0	0	0	1	1	1	under	0	1	1	1	0	0	0	1	0	travelingwithfood	na
snare_22	09-26-2022	3:39	AM	3:39:00	11	beaver	na	1	1	1	0	0	0	1	1	1	over	0	0	0	0	0	1	1	0	1	traveling	na
snare_22	09-26-2022	3:44	AM	3:44:00	10	beaver	na	1	1	1	0	0	0	1	1	1	under	0	1	1	1	0	0	0	1	0	travelingwithfood	na
snare_22	09-26-2022	3:45	AM	3:45:00	11	beaver	na	1	1	1	0	0	0	1	1	1	under	0	1	1	1	0	0	0	1	0	traveling	na
snare_22	09-26-2022	3:48	AM	3:48:00	11	beaver	na	1	1	1	0	0	0	1	1	1	under	0	1	1	1	0	0	0	1	0	travelingwithfood	na
snare_22	09-26-2022	3:48	AM	3:48:00	13	beaver	na	1	1	1	0	0	0	1	0	0	na	0	0	0	0	0	0	0	0	0	travelingwithfood	na
snare_22	09-26-2022	3:50	AM	3:50:00	12	beaver	na	1	1	1	0	0	0	1	1	1	under	0	0	0	1	0	0	0	1	0	travelingwithfood	na
snare_22	09-26-2022	3:50	AM	3:50:00	13	beaver	na	1	1	1	0	0	0	1	0	0	na	0	0	0	0	0	0	0	0	0	traveling	na
snare_22	09-26-2022	3:52	AM	3:52:00	13	beaver	na	1	1	1	0	0	0	1	1	1	under	0	0	0	1	0	0	0	1	0	travelingwithfood	na
snare_22	09-26-2022	3:56	AM	3:56:00	13	beaver	na	1	1	1	0	0	0	1	1	2	under	0	1	1	1	0	0	0	1	0	travelingwithfood	na
snare_22	09-26-2022	3:57	AM	3:57:00	13	beaver	na	1	1	1	0	0	0	1	0	0	na	0	0	0	0	0	0	0	0	0	travelingwithfood	na
snare_22	09-26-2022	4:00	AM	4:00:00	12	beaver	na	1	1	1	0	0	0	1	1	1	under	0	0	0	0	0	0	0	1	0	traveling	na
snare_22	09-26-2022	4:02	AM	4:02:00	12	beaver	na	1	1	1	0	0	0	1	1	1	under	0	0	0	1	1	0	0	1	0	travelingwithfood	na
snare_22	09-26-2022	4:02	AM	4:02:00	14	beaver	na	1	1	1	0	0	0	1	0	0	na	0	0	0	0	0	0	0	0	0	travelingwithfood	na
snare_22	09-26-2022	4:05	AM	4:05:00	12	beaver	na	1	1	1	0	0	0	1	1	1	under	0	0	0	1	0	0	0	1	0	travelingwithfood	na
snare_22	09-26-2022	4:06	AM	4:06:00	14	beaver	na	1	1	1	0	0	0	1	0	0	na	0	0	0	0	0	0	0	0	0	swimmingwithfood	na
snare_22	09-26-2022	4:52	AM	4:52:00	10	unknwon	na	1	1	unk	unk	unk	unk	1	0	0	na	0	0	0	0	0	0	0	0	0	swimming	na
snare_22	09-26-2022	5:09	AM	5:09:00	8	beaver	na	1	1	1	0	0	0	1	0	0	na	0	0	0	0	0	0	0	0	0	foraging	na
snare_22	09-26-2022	5:10	AM	5:10:00	10	beaver	na	1	1	1	0	0	0	1	1	1	under	0	0	0	1	0	0	0	1	0	foraging	na
snare_22	09-26-2022	5:20	AM	5:20:00	9	beaver	na	1	1	1	0	0	0	1	1	1	under	0	1	1	1	0	0	0	1	0	travelingwithfood	na
snare_22	09-26-2022	5:28	AM	5:28:00	8	beaver	na	1	1	1	0	0	0	1	1	1	under	0	1	1	1	0	0	0	1	0	traveling	na
snare_22	09-26-2022	5:31	AM	5:31:00	8	beaver	na	1	1	1	0	0	0	1	1	1	side	1	0	0	0	0	0	0	0	0	investigating	na	0
snare_22	09-26-2022	5:32	AM	5:32:00	10	beaver	na	1	1	1	0	0	0	1	1	1	side	1	0	0	0	0	0	0	0	0	investigating	na
snare_22	09-26-2022	5:32	AM	5:32:00	11	beaver	na	2	2	2	0	0	0	2	0	0	na	0	0	0	0	0	0	0	0	0	foraging	swimming
snare_22	09-26-2022	5:33	AM	5:33:00	11	beaver	na	2	2	2	0	0	0	2	1	2	under.side	0	0	0	1	1	0	0	1	0	travelingwithfood	traveling
snare_22	09-26-2022	5:35	AM	5:35:00	11	beaver	na	1	1	1	0	0	0	1	0	0	na	0	0	0	0	0	0	0	0	0	investigating	na
snare_22	09-26-2022	5:35	AM	5:35:00	12	beaver	na	1	1	1	0	0	0	1	0	0	na	0	0	0	0	0	0	0	0	0	foraging	na
snare_22	09-26-2022	5:35	AM	5:35:00	13	beaver	na	2	2	2	0	0	0	2	0	0	na	0	0	0	0	0	0	0	0	0	foraging	swimming
snare_22	09-26-2022	5:37	AM	5:37:00	12	beaver	na	1	1	1	0	0	0	1	0	0	na	0	0	0	0	0	0	0	0	0	investigating	na
snare_22	09-26-2022	5:38	AM	5:38:00	12	beaver	na	1	1	1	0	0	0	1	1	1	side	1	0	0	0	0	0	0	0	0	investigating	na	0
snare_22	09-26-2022	5:38	AM	5:38:00	13	beaver	na	1	1	1	0	0	0	1	1	1	side	1	0	0	0	1	0	0	0	0	foraging	na	0
snare_22	09-26-2022	5:39	AM	5:39:00	14	beaver	na	1	1	1	0	0	0	1	1	1	side	1	0	0	0	1	0	0	0	0	foraging	na	0
snare_22	09-26-2022	5:39	AM	5:39:00	14	beaver	na	1	1	1	0	0	0	1	1	1	side	0	0	0	0	1	0	0	0	0	foraging	na
snare_22	09-26-2022	5:40	AM	5:40:00	15	beaver	na	1	1	1	0	0	0	1	0	0	unk	0	0	0	0	0	0	0	0	0	foraging	na
snare_22	09-26-2022	5:41	AM	5:41:00	14	beaver	na	1	1	1	0	0	0	1	0	0	unk	0	0	0	0	0	0	0	0	0	foraging	na
snare_22	09-26-2022	5:41	AM	5:41:00	16	beaver	na	1	1	1	0	0	0	1	0	0	unk	0	0	0	0	0	0	0	0	0	foraging	na
snare_22	09-26-2022	5:41	AM	5:41:00	16	beaver	na	1	1	1	0	0	0	1	0	0	unk	0	0	0	0	0	0	0	0	0	foraging	na
snare_22	09-26-2022	5:43	AM	5:43:00	15	beaver	na	1	1	1	0	0	0	1	1	1	under	0	1	1	1	0	0	0	1	0	travelingwithfood	na
snare_22	09-26-2022	6:41	AM	6:41:00	7	ovenbird	na	2	2	2	0	0	0	2	0	0	na	0	0	0	0	0	0	0	0	0	social	na
snare_22	09-26-2022	6:42	AM	6:42:00	8	ovenbird	na	1	1	1	0	0	0	1	0	0	na	0	0	0	0	0	0	0	0	0	lounging	na
snare_22	09-26-2022	6:54	AM	6:54:00	7	whitethroatedsparrow	na	1	1	1	0	0	0	1	0	0	na	0	0	0	0	0	0	0	0	0	lounging	na
snare_22	09-26-2022	6:58	AM	6:58:00	8	unkbird	na	1	1	1	0	0	0	1	0	0	na	0	0	0	0	0	0	0	0	0	traveling	na
snare_22	09-26-2022	7:28	PM	19:28:00	5	ovenbird	na	1	1	1	0	0	0	1	0	0	na	0	0	0	0	0	0	0	0	0	foraging	na
snare_22	09-26-2022	8:36	PM	20:36:00	2	beaver	na	1	1	1	0	0	0	1	0	0	na	0	0	0	0	0	0	0	0	0	foraging	na
snare_22	09-26-2022	8:37	PM	20:37:00	3	unknwon	na	1	1	1	0	0	0	1	0	0	na	0	0	0	0	0	0	0	0	0	swimming	na
snare_22	09-26-2022	10:28	PM	22:28:00	1	beaver	na	1	1	1	0	0	0	1	1	1	under	0	0	0	1	0	0	0	1	0	foraging	na
snare_22	09-26-2022	10:28	PM	22:28:00	3	beaver	na	1	1	1	0	0	0	1	0	0	na	0	0	0	0	0	0	0	0	0	foraging	na
snare_22	09-26-2022	10:29	PM	22:29:00	4	beaver	na	1	1	1	0	0	0	1	1	1	under	0	0	0	0	0	0	0	1	0	traveling	na
snare_22	09-26-2022	10:35	PM	22:35:00	2	beaver	na	2	2	2	0	0	0	2	0	0	na	0	0	0	0	0	0	0	0	0	foraging	na
snare_22	09-26-2022	10:36	PM	22:36:00	4	beaver	na	1	1	1	0	0	0	1	0	0	na	0	0	0	0	0	0	0	0	0	foraging	na
snare_22	09-26-2022	10:36	PM	22:36:00	5	beaver	na	2	2	2	0	0	0	2	1	2	over.under	0	0	0	1	0	1	1	1	0	foraging	na
snare_22	09-26-2022	10:39	PM	22:39:00	4	beaver	na	1	1	1	0	0	0	1	1	1	under	1	1	1	1	0	0	0	1	0	travelingwithfood	na
snare_22	09-26-2022	10:39	PM	22:39:00	5	beaver	na	1	1	1	0	0	0	1	1	1	side	0	0	0	0	1	0	0	0	0	traveling	na
snare_22	09-26-2022	10:40	PM	22:40:00	6	beaver	na	1	1	1	0	0	0	1	1	1	over	0	0	0	0	0	1	0	0	0	traveling	na
snare_22	09-26-2022	10:43	PM	22:43:00	5	beaver	na	2	2	2	0	0	0	2	1	1	under	0	0	0	1	0	0	0	1	0	travelingwithfood	traveling
snare_22	09-26-2022	10:43	PM	22:43:00	7	beaver	na	1	1	1	0	0	0	1	0	0	na	0	0	0	0	0	0	0	0	0	traveling	na
snare_22	09-26-2022	10:49	PM	22:49:00	4	beaver	na	1	1	1	0	0	0	1	0	0	na	0	0	0	0	0	0	0	0	0	foraging	na
snare_22	09-26-2022	10:50	PM	22:50:00	5	beaver	na	1	1	1	0	0	0	1	1	1	over	1	0	0	0	0	0	0	0	0	foraging	na
snare_22	09-26-2022	10:51	PM	22:51:00	6	beaver	na	1	1	1	0	0	0	1	1	1	over	1	0	0	0	0	0	0	0	0	foraging	na
snare_22	09-26-2022	10:51	PM	22:51:00	7	beaver	na	1	1	1	0	0	0	1	1	1	over	1	0	0	0	0	0	0	0	0	foraging	na
snare_22	09-26-2022	10:53	PM	22:53:00	6	beaver	na	1	1	1	0	0	0	1	0	0	na	0	0	0	0	0	0	0	0	0	foraging	na
snare_22	09-26-2022	10:53	PM	22:53:00	8	beaver	na	1	1	1	0	0	0	1	1	1	over	1	0	0	0	0	0	1	0	0	foraging	na
snare_22	09-26-2022	10:54	PM	22:54:00	9	beaver	na	1	1	1	0	0	0	1	0	0	na	0	0	0	0	0	0	0	0	0	traveling	na
snare_22	09-26-2022	11:07	PM	23:07:00	4	beaver	na	1	1	1	0	0	0	1	1	1	over.side	1	0	1	0	1	0	0	0	0	foraging	na
snare_22	09-26-2022	11:08	PM	23:08:00	5	beaver	na	1	1	1	0	0	0	1	0	0	na	0	0	0	0	0	0	0	0	0	traveling	na
snare_22	09-26-2022	11:08	PM	23:08:00	6	beaver	na	1	1	1	0	0	0	1	1	1	side	1	0	0	0	0	0	0	0	0	foraging	na
snare_22	09-26-2022	11:09	PM	23:09:00	6	beaver	na	1	1	1	0	0	0	1	1	1	over	1	0	1	0	0	0	1	0	0	foraging	na
snare_22	09-26-2022	11:10	PM	23:10:00	7	beaver	na	1	1	1	0	0	0	1	1	1	over.side	1	0	0	0	1	0	0	0	0	foraging	na
snare_22	09-26-2022	11:11	PM	23:11:00	8	beaver	na	1	1	1	0	0	0	1	1	1	side	1	0	0	0	1	0	1	0	0	foraging	na
snare_22	09-26-2022	11:12	PM	23:12:00	7	beaver	na	1	1	1	0	0	0	1	1	1	side	0	0	0	0	1	0	0	0	0	foraging	na
snare_22	09-26-2022	11:13	PM	23:13:00	8	beaver	na	1	1	1	0	0	0	1	0	0	na	0	0	0	0	0	0	0	0	0	foraging	na
snare_22	09-26-2022	11:13	PM	23:13:00	9	beaver	na	1	1	1	0	0	0	1	0	0	na	0	0	0	0	0	0	0	0	0	foraging	na
snare_22	09-26-2022	11:19	PM	23:19:00	6	beaver	na	2	1	2	0	0	0	2	1	1	under	0	0	0	0	0	0	0	1	0	traveling	na
snare_22	09-26-2022	11:20	PM	23:20:00	7	beaver	na	1	1	1	0	0	0	1	0	0	under	0	0	0	0	0	0	0	0	0	traveling	na	0
snare_22	09-26-2022	11:27	PM	23:27:00	5	beaver	na	1	1	1	0	0	0	1	0	0	under	0	0	0	0	0	0	0	0	0	travelingwithfood	na	0
snare_22	09-26-2022	11:38	PM	23:38:00	4	beaver	na	1	1	1	0	0	0	1	1	1	under	0	0	0	1	0	0	0	1	0	traveling	na
snare_22	09-26-2022	11:43	PM	23:43:00	4	beaver	na	1	1	1	0	0	0	1	1	1	side	1	0	0	0	1	0	0	0	0	foraging	na
snare_22	09-26-2022	11:43	PM	23:43:00	5	beaver	na	1	1	1	0	0	0	1	0	0	na	0	0	0	0	0	0	0	0	0	foraging	na
snare_22	09-26-2022	11:44	PM	23:44:00	6	beaver	na	1	1	1	0	0	0	1	1	1	under	0	0	0	1	0	0	0	1	0	foraging	na
snare_22	09-26-2022	11:46	PM	23:46:00	5	beaver	na	1	1	1	0	0	0	1	1	1	under	0	0	1	1	0	0	0	1	0	traveling	na
snare_22	09-26-2022	11:49	PM	23:49:00	5	beaver	na	1	1	1	0	0	0	1	1	1	under	0	0	1	1	0	0	0	1	0	travelingwithfood	na
snare_22	09-26-2022	11:50	PM	23:50:00	5	beaver	na	2	2	2	0	0	0	2	0	0	na	0	0	0	0	0	0	0	0	0	foraging	swimming
snare_22	09-26-2022	11:52	PM	23:52:00	5	beaver	na	2	2	2	0	0	0	2	0	0	na	0	0	0	0	0	0	0	0	0	foraging	swimming
snare_22	09-26-2022	11:55	PM	23:55:00	5	beaver	na	1	1	1	0	0	0	1	1	1	over	0	0	0	0	0	1	1	0	0	travelingwithfood	na
snare_22	09-26-2022	11:56	PM	23:56:00	6	beaver	na	1	1	1	0	0	0	1	0	0	na	0	0	0	0	0	0	0	0	0	travelingwithfood	na
snare_22	09-27-2022	12:02	AM	12:02:00	5	beaver	na	2	2	2	0	0	0	2	0	0	na	0	0	0	0	0	0	0	0	0	investigatingsnare	na
snare_22	09-27-2022	12:03	AM	12:03:00	6	beaver	na	2	2	2	0	0	0	2	0	0	na	0	0	0	0	0	0	0	0	0	foraging	na
snare_22	09-27-2022	12:14	AM	12:14:00	3	beaver	na	1	1	1	0	0	0	1	1	1	over	1	0	1	0	0	1	1	0	0	foraging	na
snare_22	09-27-2022	12:15	AM	12:15:00	5	beaver	na	1	1	1	0	0	0	1	0	0	na	0	0	0	0	0	0	0	0	0	foraging	na
snare_22	09-27-2022	12:15	AM	12:15:00	6	beaver	na	1	1	1	0	0	0	1	1	1	over	0	0	0	0	0	1	1	0	0	foraging	na
snare_22	09-27-2022	12:17	AM	12:17:00	5	beaver	na	1	1	1	0	0	0	1	0	0	na	0	0	0	0	0	0	0	0	0	foraging	na
snare_22	09-27-2022	12:17	AM	12:17:00	7	beaver	na	1	1	1	0	0	0	1	0	0	na	0	0	0	0	0	0	0	0	0	investigatingsnare	na
snare_22	09-27-2022	12:18	AM	12:18:00	8	beaver	na	1	1	1	0	0	0	1	0	0	na	0	0	0	0	0	0	0	0	0	traveling	na
snare_22	09-27-2022	12:18	AM	12:18:00	8	beaver	na	1	1	1	0	0	0	1	0	0	na	0	0	0	0	0	0	0	0	0	swimming	na
snare_22	09-27-2022	12:22	AM	12:22:00	6	beaver	na	1	1	1	0	0	0	1	0	0	na	0	0	0	0	0	0	0	0	0	foraging	na
snare_22	09-27-2022	12:22	AM	12:22:00	7	beaver	na	1	1	1	0	0	0	1	0	0	na	0	0	0	0	0	0	0	0	0	foraging	na
snare_22	09-27-2022	12:23	AM	12:23:00	8	beaver	na	1	1	1	0	0	0	1	1	1	over	0	0	0	0	0	1	1	0	0	foraging	na
snare_22	09-27-2022	12:23	AM	12:23:00	9	beaver	na	1	1	1	0	0	0	1	0	0	na	0	0	0	0	0	0	0	0	0	foraging	na
snare_22	09-27-2022	12:24	AM	12:24:00	9	beaver	na	1	1	1	0	0	0	1	1	1	side	1	1	0	0	1	0	1	0	0	foraging	na
snare_22	09-27-2022	12:24	AM	12:24:00	10	beaver	na	2	2	2	0	0	0	2	1	2	side	0	0	0	0	1	0	0	0	0	foraging	na
snare_22	09-27-2022	12:24	AM	12:24:00	11	beaver	na	1	1	1	0	0	0	1	1	1	over	0	0	0	0	0	1	1	0	0	foraging	na
snare_22	09-27-2022	12:27	AM	12:27:00	8	beaver	na	2	2	2	0	0	0	2	1	1	over	0	0	0	0	0	1	1	0	0	foraging	na
snare_22	09-27-2022	12:27	AM	12:27:00	10	beaver	na	1	1	1	0	0	0	1	0	0	na	0	0	0	0	0	0	0	0	0	swimmingwithfood	na
snare_09	09-28-2022	12:37	AM	0:37:00	4	beaver	na	2	2	2	0	0	0	2	0	0	na	0	0	0	0	0	0	0	0	0	swimming	na
snare_22	09-27-2022	12:33	AM	12:33:00	6	beaver	na	1	1	1	0	0	0	1	0	0	na	0	0	0	0	0	0	0	0	0	investigatingsnare	na
snare_22	09-27-2022	12:34	AM	12:34:00	8	beaver	na	1	1	1	0	0	0	1	0	0	na	0	0	0	0	0	0	0	0	0	investigatingsnare	na
snare_22	09-27-2022	12:34	AM	12:34:00	9	beaver	na	1	1	1	0	0	0	1	1	1	side	0	0	0	0	1	0	1	0	0	investigatingsnare	na
snare_22	09-27-2022	12:34	AM	12:34:00	10	beaver	na	1	1	1	0	0	0	1	0	0	na	0	0	0	0	0	0	0	0	0	investigatingsnare	na
snare_22	09-27-2022	12:35	AM	12:35:00	11	beaver	na	1	1	1	0	0	0	1	0	0	na	0	0	0	0	0	0	0	0	0	foraging	na
snare_22	09-27-2022	12:43	AM	12:43:00	5	beaver	na	1	1	1	0	0	0	1	0	0	na	0	0	0	0	0	0	0	0	0	foraging	na
snare_22	09-27-2022	12:51	AM	12:51:00	4	beaver	na	1	1	1	0	0	0	1	0	0	na	0	0	0	0	0	0	0	0	0	grooming	na
snare_22	09-27-2022	12:52	AM	12:52:00	6	beaver	na	1	1	1	0	0	0	1	0	0	na	0	0	0	0	0	0	0	0	0	grooming	na
snare_22	09-27-2022	12:52	AM	12:52:00	7	beaver	na	1	1	1	0	0	0	1	0	0	na	0	0	0	0	0	0	0	0	0	investigatingsnare	na
snare_22	09-27-2022	12:52	AM	12:52:00	8	beaver	na	1	1	1	0	0	0	1	0	0	na	0	0	0	0	0	0	0	0	0	foraging	na
snare_22	09-27-2022	12:53	AM	12:53:00	8	beaver	na	1	1	1	0	0	0	1	1	1	over	0	0	0	0	0	1	0	0	0	foraging	na
snare_22	09-27-2022	12:53	AM	12:53:00	9	beaver	na	1	1	1	0	0	0	1	0	0	na	0	0	0	0	0	0	0	0	0	foraging	na
snare_22	09-27-2022	12:54	AM	12:54:00	10	beaver	na	1	1	1	0	0	0	1	1	1	under	0	1	1	1	0	0	0	1	0	traveling	na
snare_22	09-27-2022	1:13	AM	1:13:00	3	beaver	na	1	1	1	0	0	0	1	1	1	over	1	0	1	0	0	0	1	0	0	investigatingsnare	na
snare_22	09-27-2022	1:14	AM	1:14:00	5	beaver	na	1	1	1	0	0	0	1	1	1	side	1	0	1	0	1	0	1	0	0	foraging	na
snare_22	09-27-2022	1:14	AM	1:14:00	6	beaver	na	1	1	1	0	0	0	1	1	2	over	1	0	0	0	0	1	0	0	0	foraging	na
snare_22	09-27-2022	1:14	AM	1:14:00	6	beaver	na	1	1	1	0	0	0	1	1	1	over	0	0	0	0	0	1	1	0	1	traveling	na
snare_22	09-27-2022	1:27	AM	1:27:00	2	beaver	na	1	1	1	0	0	0	1	1	na	unk	na	na	na	na	na	na	na	na	na	foraging	na
snare_22	09-27-2022	1:27	AM	1:27:00	4	beaver	na	1	1	1	0	0	0	1	1	1	under	0	0	0	1	0	0	0	1	0	traveling	na
snare_22	09-27-2022	2:00	AM	2:00:00	0	beaver	na	1	1	1	0	0	0	1	1	1	under	0	1	0	1	0	0	0	1	0	traveling	na
snare_22	09-27-2022	2:01	AM	2:01:00	1	beaver	na	1	1	1	0	0	0	1	1	1	under	1	1	0	1	0	0	0	1	0	traveling	na
snare_22	09-27-2022	2:02	AM	2:02:00	2	mouse	na	1	1	1	0	0	0	1	0	0	na	0	0	0	0	0	0	0	0	0	traveling	na
snare_22	09-27-2022	2:31	AM	2:31:00	-1	beaver	na	1	1	1	0	0	0	1	0	0	na	0	0	0	0	0	0	0	0	0	traveling	na
snare_22	09-27-2022	2:33	AM	2:33:00	0	beaver	na	1	1	1	0	0	0	1	0	0	na	0	0	0	0	0	0	0	0	0	traveling	na
snare_22	09-27-2022	2:35	AM	2:35:00	0	beaver	na	1	1	1	0	0	0	1	1	1	under	0	0	0	1	0	0	0	1	0	travelingwithfood	na
snare_22	09-27-2022	2:36	AM	2:36:00	2	beaver	na	1	1	1	0	0	0	1	0	0	na	0	0	0	0	0	0	0	0	0	travelingwithfood	na
snare_22	09-27-2022	2:36	AM	2:36:00	3	beaver	na	1	1	1	0	0	0	1	0	0	na	0	0	0	0	0	0	0	0	0	swimmingwithfood	na
snare_22	09-27-2022	2:40	AM	2:40:00	1	beaver	na	1	1	1	0	0	0	1	1	1	under	0	0	0	1	0	0	0	1	0	traveling	na
snare_22	09-27-2022	2:44	AM	2:44:00	1	beaver	na	1	1	1	0	0	0	1	0	0	na	0	0	0	0	0	0	0	0	0	traveling	na
snare_22	09-27-2022	2:44	AM	2:44:00	3	beaver	na	1	1	1	0	0	0	1	1	1	over	0	0	0	0	0	1	1	0	0	traveling	na
snare_22	09-27-2022	2:46	AM	2:46:00	2	beaver	na	2	2	2	0	0	0	2	0	0	na	0	0	0	0	0	0	0	0	0	grooming	foraging
snare_22	09-27-2022	2:46	AM	2:46:00	4	beaver	na	2	2	2	0	0	0	2	0	0	na	0	0	0	0	0	0	0	0	0	grooming	investigatingsnare
snare_22	09-27-2022	2:46	AM	2:46:00	5	beaver	na	2	2	2	0	0	0	2	0	0	na	0	0	0	0	0	0	0	0	0	foraging	na
snare_22	09-27-2022	2:47	AM	2:47:00	6	beaver	na	2	2	2	0	0	0	2	0	0	na	0	0	0	0	0	0	0	0	0	foraging	na
snare_22	09-27-2022	2:47	AM	2:47:00	6	beaver	na	2	2	2	0	0	0	2	0	0	na	0	0	0	0	0	0	0	0	0	swimming	foraging
snare_22	09-27-2022	2:50	AM	2:50:00	4	beaver	na	1	1	1	0	0	0	1	0	0	na	0	0	0	0	0	0	0	0	0	investigatingsnare	na
snare_22	09-27-2022	2:50	AM	2:50:00	5	beaver	na	1	1	1	0	0	0	1	1	1	over	0	0	0	0	0	1	1	0	0	foraging	na	0
snare_22	09-27-2022	2:51	AM	2:51:00	6	beaver	na	1	1	1	0	0	0	1	0	0	na	0	0	0	0	0	0	0	0	0	traveling	na
snare_22	09-27-2022	2:52	AM	2:52:00	6	beaver	na	1	1	1	0	0	0	1	1	1	under	0	0	0	1	0	0	0	1	0	travelingwithfood	na
snare_22	09-27-2022	2:52	AM	2:52:00	6	beaver	na	1	1	1	0	0	0	1	1	1	side	0	0	0	0	1	1	0	0	0	foraging	na
snare_22	09-27-2022	2:53	AM	2:53:00	7	beaver	na	1	1	1	0	0	0	1	1	1	side	1	0	0	0	0	0	0	0	0	foraging	na
snare_22	09-27-2022	2:53	AM	2:53:00	8	beaver	na	1	1	1	0	0	0	1	0	0	under	0	0	0	0	0	0	0	0	0	foraging	na	0
snare_22	09-27-2022	2:54	AM	2:54:00	9	beaver	na	1	1	1	0	0	0	1	0	0	na	0	0	0	0	0	0	0	0	0	foraging	na
snare_22	09-27-2022	2:54	AM	2:54:00	9	beaver	na	1	1	1	0	0	0	1	0	0	na	0	0	0	0	0	0	0	0	0	foraging	na
snare_22	09-27-2022	2:59	AM	2:59:00	4	beaver	na	1	1	1	0	0	0	1	1	1	side	1	0	0	0	1	0	0	0	0	foraging	na
snare_22	09-27-2022	3:00	AM	3:00:00	5	beaver	na	1	1	1	0	0	0	1	1	1	over	1	0	0	0	0	1	0	0	0	foraging	na
snare_22	09-27-2022	3:00	AM	3:00:00	6	beaver	na	1	1	1	0	0	0	1	0	0	under	0	0	0	0	0	0	0	0	0	traveling	na	0
snare_22	09-27-2022	3:27	AM	3:27:00	0	beaver	na	1	1	1	0	0	0	1	0	0	na	0	0	0	0	0	0	0	0	0	traveling	na
snare_22	09-27-2022	3:28	AM	3:28:00	1	beaver	na	1	1	1	0	0	0	1	0	0	na	0	0	0	0	0	0	0	0	0	traveling	na
snare_22	09-27-2022	3:28	AM	3:28:00	1	beaver	na	1	1	1	0	0	0	1	1	1	over	0	0	0	0	0	1	1	0	0	traveling	na
snare_22	09-27-2022	3:32	AM	3:32:00	0	mouse	na	1	1	1	0	0	0	1	0	0	na	0	0	0	0	0	0	0	0	0	traveling	na
snare_22	09-27-2022	3:33	AM	3:33:00	1	beaver	na	1	1	1	0	0	0	1	0	0	na	0	0	0	0	0	0	0	0	0	investigatingsnare	na
snare_22	09-27-2022	3:34	AM	3:34:00	3	beaver	na	1	1	1	0	0	0	1	1	1	side	0	0	0	0	1	0	0	0	0	foraging	na
snare_22	09-27-2022	3:34	AM	3:34:00	5	beaver	na	1	1	1	0	0	0	1	0	0	na	0	0	0	0	0	0	0	0	0	foraging	na
snare_22	09-27-2022	3:35	AM	3:35:00	5	beaver	na	1	1	1	0	0	0	1	0	0	na	0	0	0	0	0	0	0	0	0	foraging	na
snare_22	09-27-2022	3:37	AM	3:37:00	3	beaver	na	2	2	2	0	0	0	2	0	0	na	0	0	0	0	0	0	0	0	0	foraging	swimming
snare_22	09-27-2022	3:46	AM	3:46:00	3	muskrat	na	1	1	1	0	0	0	1	0	0	na	0	0	0	0	0	0	0	0	0	investigatingsnare	na
snare_22	09-27-2022	3:46	AM	3:46:00	3	muskrat	na	1	1	1	0	0	0	1	1	1	over	1	0	0	0	0	0	0	0	0	investigatingsnare	na
snare_22	09-27-2022	3:49	AM	3:49:00	1	beaver	na	1	1	1	0	0	0	1	1	1	under	1	1	1	1	0	0	0	1	0	travelingwithfood	na
snare_22	09-27-2022	3:50	AM	3:50:00	3	beaver	na	1	1	1	0	0	0	1	0	0	na	0	0	0	0	0	0	0	0	0	swimmingwithfood	na
snare_22	09-27-2022	3:50	AM	3:50:00	4	beaver	na	1	1	1	0	0	0	1	0	0	na	0	0	0	0	0	0	0	0	0	swimmingwithfood	na
snare_22	09-27-2022	3:51	AM	3:51:00	5	beaver	na	1	1	1	0	0	0	1	0	0	na	0	0	0	0	0	0	0	0	0	swimmingwithfood	na
snare_22	09-27-2022	4:12	AM	4:12:00	0	beaver	na	1	1	1	0	0	0	1	0	0	na	0	0	0	0	0	0	0	0	0	foraging	na
snare_22	09-27-2022	4:19	AM	4:19:00	0	beaver	na	1	1	1	0	0	0	1	0	0	na	0	0	0	0	0	0	0	0	0	foraging	na
snare_22	09-27-2022	4:20	AM	4:20:00	2	beaver	na	1	1	1	0	0	0	1	0	0	na	0	0	0	0	0	0	0	0	0	traveling	na
snare_22	09-27-2022	4:21	AM	4:21:00	2	beaver	na	1	1	1	0	0	0	1	0	0	na	0	0	0	0	0	0	0	0	0	foraging	na
snare_22	09-27-2022	4:21	AM	4:21:00	2	beaver	na	1	1	1	0	0	0	1	0	0	na	0	0	0	0	0	0	0	0	0	traveling	na
snare_22	09-27-2022	4:32	AM	4:32:00	0	beaver	na	1	1	1	0	0	0	1	1	1	na	1	0	0	0	0	0	0	0	0	foraging	na
snare_22	09-27-2022	4:33	AM	4:33:00	2	beaver	na	1	1	1	0	0	0	1	0	0	na	0	0	0	0	0	0	0	0	0	foraging	na
snare_22	09-27-2022	4:41	AM	4:41:00	0	beaver	na	1	1	1	0	0	0	1	0	0	na	0	0	0	0	0	0	0	0	0	foraging	na
snare_22	09-27-2022	4:41	AM	4:41:00	1	beaver	na	1	1	1	0	0	0	1	1	1	side	0	0	0	0	1	0	0	0	0	traveling	na
snare_22	09-27-2022	4:49	AM	4:49:00	0	beaver	na	2	2	2	0	0	0	2	1	0	na	0	0	0	0	0	0	0	0	0	traveling	swimming
snare_22	09-27-2022	4:49	AM	4:49:00	2	beaver	na	2	2	2	0	0	0	2	1	0	na	0	0	0	0	0	0	0	0	0	foraging	na
snare_22	09-27-2022	4:51	AM	4:51:00	1	beaver	na	1	1	1	0	0	0	1	1	1	over	0	0	0	0	0	1	0	0	0	foraging	na
snare_22	09-27-2022	4:52	AM	4:52:00	3	beaver	na	1	1	1	0	0	0	1	1	1	under.side.over	0	0	0	1	1	1	0	1	0	foraging	na
snare_22	09-27-2022	4:52	AM	4:52:00	4	beaver	na	1	1	1	0	0	0	1	0	0	na	0	0	0	0	0	0	0	0	0	foraging	na
snare_22	09-27-2022	4:56	AM	4:56:00	1	beaver	na	1	1	1	0	0	0	1	1	1	under	0	1	0	1	0	0	0	1	0	travelingwithfood	na
snare_22	09-27-2022	5:00	AM	5:00:00	1	beaver	na	1	1	1	0	0	0	1	0	0	na	0	0	0	0	0	0	0	0	0	foraging	na
snare_22	09-27-2022	5:01	AM	5:01:00	3	beaver	na	1	1	1	0	0	0	1	1	1	over	0	1	1	0	0	0	0	0	0	foraging	na
snare_22	09-27-2022	5:01	AM	5:01:00	3	beaver	na	1	1	1	0	0	0	1	0	0	na	0	0	0	0	0	0	0	0	0	foraging	na
snare_22	09-27-2022	5:02	AM	5:02:00	5	beaver	na	1	1	1	0	0	0	1	0	0	na	0	0	0	0	0	0	0	0	0	foraging	na
snare_22	09-27-2022	5:03	AM	5:03:00	4	beaver	na	1	1	1	0	0	0	1	0	0	na	0	0	0	0	0	0	0	0	0	foraging	na
snare_22	09-27-2022	5:05	AM	5:05:00	3	beaver	na	1	1	1	0	0	0	1	0	0	na	0	0	0	0	0	0	0	0	0	foraging	na
snare_22	09-27-2022	5:05	AM	5:05:00	5	beaver	na	1	1	1	0	0	0	1	1	1	under	0	0	0	1	0	0	0	1	0	foraging	na
snare_22	09-27-2022	5:06	AM	5:06:00	6	beaver	na	1	1	1	0	0	0	1	0	0	na	0	0	0	0	0	0	0	0	0	foraging	na
snare_22	09-27-2022	5:06	AM	5:06:00	6	beaver	na	1	1	1	0	0	0	1	0	0	na	0	0	0	0	0	0	0	0	0	foraging	na
snare_22	09-27-2022	5:06	AM	5:06:00	7	beaver	na	1	1	1	0	0	0	1	0	0	na	0	0	0	0	0	0	0	0	0	foraging	na
snare_22	09-27-2022	5:08	AM	5:08:00	6	beaver	na	1	1	1	0	0	0	1	1	1	under	0	0	1	1	0	0	0	1	0	travelingwithfood	na
snare_22	09-27-2022	5:21	AM	5:21:00	1	beaver	na	1	1	1	0	0	0	1	0	0	na	0	0	0	0	0	0	0	0	0	foraging	na
snare_22	09-27-2022	5:21	AM	5:21:00	2	beaver	na	1	1	1	0	0	0	1	1	1	over	0	0	0	0	0	1	1	1	0	traveling	na
snare_22	09-27-2022	5:25	AM	5:25:00	1	beaver	na	1	1	1	0	0	0	1	0	0	na	0	0	0	0	0	0	0	0	0	foraging	na
snare_22	09-27-2022	5:26	AM	5:26:00	3	beaver	na	1	1	1	0	0	0	1	0	0	na	0	0	0	0	0	0	0	0	0	foraging	na
snare_22	09-27-2022	5:30	AM	5:30:00	2	beaver	na	1	1	1	0	0	0	1	0	0	na	0	0	0	0	0	0	0	0	0	foraging	na
snare_22	09-27-2022	5:30	AM	5:30:00	4	beaver	na	1	1	1	0	0	0	1	0	0	na	0	0	0	0	0	0	0	0	0	foraging	na
snare_22	09-27-2022	5:31	AM	5:31:00	5	beaver	na	1	1	1	0	0	0	1	1	1	under	0	0	0	1	0	0	0	1	0	traveling	na
snare_22	09-27-2022	5:47	AM	5:47:00	0	beaver	na	1	1	1	0	0	0	1	0	0	na	0	0	0	0	0	0	0	0	0	foraging	na
snare_22	09-27-2022	5:48	AM	5:48:00	1	beaver	na	1	1	1	0	0	0	1	0	0	na	0	0	0	0	0	0	0	0	0	foraging	na
snare_22	09-27-2022	5:48	AM	5:48:00	2	unknwon	na	1	1	unk	unk	unk	unk	1	0	0	na	0	0	0	0	0	0	0	0	0	swimming	na
snare_22	09-27-2022	5:49	AM	5:49:00	3	unknwon	na	1	1	unk	unk	unk	unk	1	0	0	na	0	0	0	0	0	0	0	0	0	swimming	na
snare_22	09-27-2022	5:49	AM	5:49:00	4	beaver	na	2	2	2	0	0	0	2	0	0	na	0	0	0	0	0	0	0	0	0	foraging	na
snare_22	09-27-2022	5:51	AM	5:51:00	2	beaver	na	1	1	1	0	0	0	1	1	1	over	0	0	1	0	0	1	0	0	0	foraging	na
snare_22	09-27-2022	5:51	AM	5:51:00	4	beaver	na	1	1	1	0	0	0	1	1	1	over	0	0	1	0	0	1	0	0	0	foraging	na
snare_22	09-27-2022	5:52	AM	5:52:00	4	beaver	na	1	1	1	0	0	0	1	1	1	over	0	0	0	0	0	1	0	1	0	foraging	na
snare_22	09-27-2022	5:53	AM	5:53:00	5	beaver	na	1	1	1	0	0	0	1	0	0	na	0	0	0	0	0	0	0	0	0	traveling	na
snare_22	09-27-2022	5:57	AM	5:57:00	2	beaver	na	2	2	2	1	0	0	2	1	2	under	0	1	1	1	0	0	0	1	0	traveling	na
snare_22	09-27-2022	5:59	AM	5:59:00	2	beaver	na	1	1	1	1	0	0	1	1	1	over	1	0	0	0	0	0	0	0	0	foraging	na
snare_22	09-27-2022	6:00	AM	6:00:00	4	beaver	na	1	1	1	1	0	0	1	1	1	over	1	0	0	0	0	0	0	0	0	foraging	na
snare_22	09-27-2022	6:00	AM	6:00:00	6	beaver	na	1	1	1	1	0	0	1	1	1	over	1	0	1	0	0	0	1	0	0	foraging	na
snare_22	09-27-2022	6:00	AM	6:00:00	5	beaver	na	1	1	1	1	0	0	1	1	1	under	0	1	1	1	0	0	0	1	0	travelingwithfood	na
snare_22	09-27-2022	6:01	AM	6:01:00	5	muskrat	na	1	1	1	0	0	0	1	0	0	na	0	0	0	0	0	0	0	0	0	foraging	na
snare_22	09-27-2022	6:02	AM	6:02:00	5	muskrat	na	1	1	1	0	0	0	1	0	0	na	0	0	0	0	0	0	0	0	0	foraging	na
snare_22	09-27-2022	6:03	AM	6:03:00	6	muskrat	na	1	1	1	0	0	0	1	0	0	na	0	0	0	0	0	0	0	0	0	foraging	na
snare_22	09-27-2022	6:08	AM	6:08:00	2	beaver	na	1	1	1	0	0	0	1	1	1	under	0	1	1	1	0	0	0	1	0	travelingwithfood	na
snare_22	09-27-2022	6:11	AM	6:11:00	2	beaver	na	2	2	2	1	0	0	1	1	1	under	0	1	1	1	0	0	0	1	0	traveling	na
snare_22	09-27-2022	6:11	AM	6:11:00	4	beaver	na	1	1	1	1	0	0	1	1	1	over	1	0	0	0	0	0	0	0	0	foraging	na
snare_22	09-27-2022	6:12	AM	6:12:00	5	beaver	na	1	1	1	1	0	0	1	1	1	over	1	0	0	0	0	0	0	0	0	foraging	na
snare_22	09-27-2022	6:12	AM	6:12:00	6	beaver	na	1	1	1	1	0	0	1	1	1	over	1	0	0	0	0	0	0	0	0	foraging	na
snare_22	09-27-2022	6:13	AM	6:13:00	6	beaver	na	1	1	1	1	0	0	1	1	1	over	1	0	0	0	0	0	0	0	0	foraging	na
snare_22	09-27-2022	6:18	AM	6:18:00	2	beaver	na	1	1	1	0	0	0	1	1	1	under	1	1	1	1	0	0	0	1	0	travelingwithfood	na
snare_22	09-27-2022	6:20	AM	6:20:00	2	beaver	na	1	1	1	0	0	0	1	1	1	over	1	0	0	0	0	0	0	0	0	foraging	na
snare_22	09-27-2022	6:21	AM	6:21:00	4	beaver	na	1	1	1	0	0	0	1	1	1	over	1	0	0	0	0	1	0	0	0	foraging	na
snare_09	09-28-2022	8:41	AM	8:41:00	-1	wolf	na	1	1	1	0	0	0	1	1	1	side	0	0	0	0	0	0	1	0	0	investigating	na
snare_22	09-27-2022	6:28	AM	6:28:00	2	beaver	na	1	1	1	0	0	0	1	1	1	under	0	1	1	1	0	0	0	1	0	travelingwithfood	na
snare_22	09-27-2022	6:28	AM	6:28:00	2	beaver	na	1	1	1	0	0	0	1	1	1	under	0	1	1	1	0	0	0	1	0	traveling	na
snare_22	09-27-2022	6:31	AM	6:31:00	2	beaver	na	1	1	1	0	0	0	1	1	1	under	0	1	1	1	0	0	0	1	0	travelingwithfood	na
snare_09	09-28-2022	8:42	AM	8:42:00	2	wolf	na	1	1	1	0	0	0	1	0	0	na	0	0	0	0	0	0	0	0	0	investigating	na
snare_22	09-27-2022	6:39	AM	6:39:00	1	beaver	na	1	1	1	0	0	0	1	1	1	under	0	1	1	1	0	0	0	1	0	travelingwithfood	na
snare_22	09-27-2022	6:44	AM	6:44:00	1	beaver	na	1	1	1	0	0	0	1	1	1	under	0	1	1	1	0	0	0	1	0	travelingwithfood	na
snare_22	09-27-2022	6:48	AM	6:48:00	0	beaver	na	2	2	2	1	0	0	2	1	1	under	0	1	1	1	0	0	0	1	0	traveling	na
snare_22	09-27-2022	6:50	AM	6:50:00	1	unkbird	na	1	1	1	0	0	0	1	0	0	na	0	0	0	0	0	0	0	0	0	traveling	na
snare_17	10-26-2022	4:35	AM	4:35:00	4	beaver	na	1	1	1	0	0	0	1	1	1	over	0	0	0	0	0	0	1	0	0	lounging	na
snare_22	09-27-2022	9:43	AM	9:43:00	7	ovenbird	na	1	1	1	0	0	0	1	0	0	na	0	0	0	0	0	0	0	0	0	lounging	na
snare_22	09-27-2022	9:45	AM	9:45:00	5	ovenbird	na	1	1	1	0	0	0	1	0	0	na	0	0	0	0	0	0	0	0	0	lounging	na
snare_09	09-28-2022	8:42	AM	8:42:00	2	wolf	na	1	1	1	0	0	0	1	0	0	na	0	0	0	0	0	0	0	0	0	traveling	na
snare_22	09-27-2022	7:20	PM	19:20:00	2	ovenbird	na	1	1	1	0	0	0	1	0	0	na	0	0	0	0	0	0	0	0	0	bathing	na
snare_22	09-27-2022	7:20	PM	19:20:00	5	ovenbird	na	2	2	2	0	0	0	2	0	0	na	0	0	0	0	0	0	0	0	0	lounging	na
snare_22	09-27-2022	7:22	PM	19:22:00	5	ovenbird	na	1	1	1	0	0	0	1	0	0	na	0	0	0	0	0	0	0	0	0	traveling	na
snare_22	09-27-2022	7:29	PM	19:29:00	4	woodcock	na	1	1	1	0	0	0	1	0	0	na	0	0	0	0	0	0	0	0	0	lounging	na
snare_22	09-27-2022	7:32	PM	19:32:00	2	woodcock	na	1	1	1	0	0	0	1	0	0	na	0	0	0	0	0	0	0	0	0	lounging	na
snare_22	09-27-2022	7:37	PM	19:37:00	4	woodcock	na	1	1	1	0	0	0	1	0	0	na	0	0	0	0	0	0	0	0	0	lounging	na
snare_22	09-27-2022	7:37	PM	19:37:00	4	woodcock	na	1	1	1	0	0	0	1	0	0	na	0	0	0	0	0	0	0	0	0	lounging	na
snare_22	09-27-2022	9:40	PM	21:40:00	-2	muskrat	na	1	1	1	0	0	0	1	0	0	na	0	0	0	0	0	0	0	0	0	investigatingsnare	na
snare_22	09-27-2022	9:40	PM	21:40:00	0	muskrat	na	1	1	1	0	0	0	1	0	0	na	0	0	0	0	0	0	0	0	0	investigatingsnare	na
snare_22	09-27-2022	10:45	PM	22:45:00	-3	muskrat	na	1	1	1	0	0	0	1	0	0	na	0	0	0	0	0	0	0	0	0	traveling	na
snare_22	09-27-2022	10:50	PM	22:50:00	-3	muskrat	na	1	1	1	0	0	0	1	0	0	na	0	0	0	0	0	0	0	0	0	traveling	na
snare_22	09-27-2022	11:18	PM	23:18:00	-3	snowshoehare	na	1	1	1	0	0	0	1	0	0	na	0	0	0	0	0	0	0	0	0	traveling	na
snare_22	09-28-2022	1:19	AM	1:19:00	-4	snowshoehare	na	1	1	0	1	0	0	1	0	0	na	0	0	0	0	0	0	0	0	0	traveling	na
snare_22	09-28-2022	3:05	AM	3:05:00	-5	muskrat	na	1	1	1	0	0	0	1	0	0	na	0	0	0	0	0	0	0	0	0	traveling	na
snare_22	09-28-2022	6:30	AM	6:30:00	-5	woodcock	na	1	1	1	0	0	0	1	0	0	na	0	0	0	0	0	0	0	0	0	traveling	na
snare_22	09-28-2022	10:17	AM	10:17:00	4	ruffedgrouse	na	1	1	1	0	0	0	1	0	0	na	0	0	0	0	0	0	0	0	0	traveling	na
snare_22	09-28-2022	10:19	AM	10:19:00	5	ruffedgrouse	na	1	1	1	0	0	0	1	0	0	na	0	0	0	0	0	0	0	0	0	traveling	na
snare_22	09-28-2022	12:14	PM	12:14:00	28	ruffedgrouse	na	1	1	1	0	0	0	1	0	0	na	0	0	0	0	0	0	0	0	0	lounging	na
snare_22	09-28-2022	12:15	PM	12:15:00	30	ruffedgrouse	na	1	1	1	0	0	0	1	0	0	na	0	0	0	0	0	0	0	0	0	traveling	na
snare_22	09-28-2022	5:23	PM	17:23:00	14	whitetaildeer	na	1	1	1	0	1	0	1	0	0	na	0	0	0	0	0	0	0	0	0	investigatingsnare	na
snare_22	09-28-2022	5:23	PM	17:23:00	16	whitetaildeer	na	1	1	1	0	1	0	1	0	0	na	0	0	0	0	0	0	0	0	0	investigatingsnare	na
snare_22	09-28-2022	5:36	PM	17:36:00	13	whitetaildeer	na	1	1	1	0	1	0	1	0	0	na	0	0	0	0	0	0	0	0	0	investigatingsnare	na
snare_22	09-28-2022	5:36	PM	17:36:00	14	whitetaildeer	na	1	1	1	0	1	0	1	0	0	na	0	0	0	0	0	0	0	0	0	investigatingsnare	na
snare_22	09-28-2022	7:21	PM	19:21:00	4	ovenbird	na	1	1	1	0	0	0	1	0	0	na	0	0	0	0	0	0	0	0	0	lounging	na
snare_22	09-28-2022	7:22	PM	19:22:00	5	ovenbird	na	1	1	1	0	0	0	1	0	0	na	0	0	0	0	0	0	0	0	0	lounging	na
snare_22	09-28-2022	9:18	PM	21:18:00	1	beaver	na	1	1	1	0	0	0	1	0	0	na	0	0	0	0	0	0	0	0	0	traveling	na
snare_22	09-29-2022	12:31	AM	0:31:00	1	beaver	na	1	1	1	0	0	0	1	0	0	na	0	0	0	0	0	0	0	0	0	foraging	na
snare_22	09-29-2022	3:54	PM	15:54:00	30	ruffedgrouse	na	1	1	1	0	0	0	1	0	0	na	0	0	0	0	0	0	0	0	0	traveling	na
snare_22	09-29-2022	3:55	PM	15:55:00	30	ruffedgrouse	woodduck	3	3	3	0	0	0	1	0	0	na	0	0	0	0	0	0	0	0	0	traveling	dabbling
snare_22	09-29-2022	4:32	PM	16:32:00	25	chickadee	na	1	1	1	0	0	0	1	0	0	na	0	0	0	0	0	0	0	0	0	traveling	na
snare_22	09-29-2022	4:33	PM	16:33:00	25	chickadee	na	1	1	1	0	0	0	1	0	0	na	0	0	0	0	0	0	0	0	0	traveling	na
snare_22	09-29-2022	7:05	PM	19:05:00	13	redsquirrel	na	1	1	1	0	0	0	1	0	0	na	0	0	0	0	0	0	0	0	0	traveling	na
snare_22	09-29-2022	7:06	PM	19:06:00	13	redsquirrel	na	1	1	1	0	0	0	1	0	0	na	0	0	0	0	0	0	0	0	0	lounging	na
snare_22	09-29-2022	7:06	PM	19:06:00	13	redsquirrel	na	1	1	1	0	0	0	1	0	0	na	0	0	0	0	0	0	0	0	0	lounging	na
snare_22	09-30-2022	10:49	AM	10:49:00	19	unkwarbler	na	1	1	1	0	0	0	1	0	0	na	0	0	0	0	0	0	0	0	0	lounging	na
snare_22	09-30-2022	12:06	PM	12:06:00	34	redsquirrel	na	1	1	1	0	0	0	1	0	0	na	0	0	0	0	0	0	0	0	0	traveling	na
snare_09	09-28-2022	8:42	AM	8:42:00	3	wolf	na	1	1	1	0	0	0	1	0	0	na	0	0	0	0	0	0	0	0	0	traveling	na
snare_18	09-01-2022	6:08	PM	18:08:00	32	blackbear	na	3	3	3	0	0	0	3	1	1	side	1	1	0	0	1	0	1	0	0	investigatingsnare	investigatingcamera
snare_22	09-30-2022	4:17	PM	16:17:00	33	whitetaildeer	na	1	1	1	0	1	0	1	0	0	na	0	0	0	0	0	0	0	0	0	lounging	na
snare_22	09-30-2022	4:17	PM	16:17:00	33	whitetaildeer	na	1	1	1	0	1	0	1	0	0	na	0	0	0	0	0	0	0	0	0	lounging	na
snare_22	09-30-2022	4:18	PM	16:18:00	33	whitetaildeer	na	1	1	1	0	1	0	1	0	0	na	0	0	0	0	0	0	0	0	0	lounging	na
snare_22	09-30-2022	4:19	PM	16:19:00	33	whitetaildeer	na	1	1	1	0	1	0	1	0	0	na	0	0	0	0	0	0	0	0	0	drinking	na
snare_22	09-30-2022	4:19	PM	16:19:00	33	whitetaildeer	na	1	1	1	0	1	0	1	0	0	na	0	0	0	0	0	0	0	0	0	drinking	na
snare_22	09-30-2022	4:53	PM	16:53:00	25	songsparrow	na	1	1	1	0	0	0	1	0	0	na	0	0	0	0	0	0	0	0	0	lounging	na
snare_22	09-30-2022	4:54	PM	16:54:00	25	songsparrow	na	1	1	1	0	0	0	1	0	0	na	0	0	0	0	0	0	0	0	0	lounging	na
snare_22	10-25-2022	4:03	PM	16:03:00	7	redsquirrel	na	1	1	1	0	0	0	1	0	0	na	0	0	0	0	0	0	0	0	0	traveling	na
snare_22	10-25-2022	4:34	PM	16:34:00	4	ruffedgrouse	na	1	1	1	0	0	0	1	0	0	na	0	0	0	0	0	0	0	0	0	unknown	na
snare_22	10-25-2022	7:50	PM	19:50:00	2	mouse	na	1	1	1	0	0	0	1	0	0	na	0	0	0	0	0	0	0	0	0	traveling	na
snare_22	10-26-2022	3:42	AM	3:42:00	1	mouse	na	1	1	1	0	0	0	1	0	0	na	0	0	0	0	0	0	0	0	0	traveling	na
snare_22	10-26-2022	7:42	AM	7:42:00	0	bluejay	na	1	1	1	0	0	0	1	0	0	na	0	0	0	0	0	0	0	0	0	lounging	na
snare_27	10-20-2022	3:42	AM	3:42:00	0	mouse	na	1	1	1	0	0	0	1	0	0	na	0	0	0	0	0	0	0	0	0	traveling	na
snare_27	10-20-2022	3:43	AM	3:43:00	1	mouse	na	1	1	1	0	0	0	1	0	0	na	0	0	0	0	0	0	0	0	0	traveling	na
snare_27	10-20-2022	11:32	AM	11:32:00	11	redsquirrel	na	1	1	1	0	0	0	1	0	0	na	0	0	0	0	0	0	0	0	0	traveling	na
snare_27	10-20-2022	11:33	AM	11:33:00	12	redsquirrel	na	1	1	1	0	0	0	1	0	0	na	0	0	0	0	0	0	0	0	0	traveling	na
snare_27	10-21-2022	7:50	AM	7:50:00	10	ruffedgrouse	na	1	1	1	0	0	0	1	0	0	na	0	0	0	0	0	0	0	0	0	traveling	na
snare_27	10-21-2022	7:55	AM	7:55:00	11	redsquirrel	na	1	1	1	0	0	0	1	0	0	na	0	0	0	0	0	0	0	0	0	traveling	na
snare_27	10-21-2022	8:38	AM	8:38:00	11	ruffedgrouse	na	1	1	1	0	0	0	1	0	0	na	0	0	0	0	0	0	0	0	0	traveling	na
snare_27	10-21-2022	8:47	AM	8:47:00	11	ruffedgrouse	na	1	1	1	0	0	0	1	0	0	na	0	0	0	0	0	0	0	0	0	foraging	na
snare_27	10-21-2022	8:59	AM	8:59:00	11	ruffedgrouse	na	1	1	1	0	0	0	1	0	0	na	0	0	0	0	0	0	0	0	0	foraging	na
snare_27	10-21-2022	6:11	PM	18:11:00	16	redsquirrel	na	1	1	1	0	0	0	1	0	0	na	0	0	0	0	0	0	0	0	0	traveling	na
snare_27	10-22-2022	11:43	PM	23:43:00	17	ruffedgrouse	na	1	1	1	0	0	0	1	0	0	na	0	0	0	0	0	0	0	0	0	foraging	na
snare_27	10-22-2022	5:54	PM	17:54:00	18	redsquirrel	na	1	1	1	0	0	0	1	0	0	na	0	0	0	0	0	0	0	0	0	traveling	na
snare_27	10-23-2022	10:46	AM	10:46:00	18	ruffedgrouse	na	1	1	1	0	0	0	1	0	0	na	0	0	0	0	0	0	0	0	0	foraging	na
snare_27	10-23-2022	12:13	PM	12:13:00	24	redsquirrel	na	1	1	1	0	0	0	1	0	0	na	0	0	0	0	0	0	0	0	0	traveling	na
snare_27	10-23-2022	2:16	PM	14:16:00	24	ruffedgrouse	na	1	1	1	0	0	0	1	0	0	under	0	0	0	0	0	0	0	0	0	traveling	na
snare_27	10-24-2022	2:01	PM	14:01:00	24	redsquirrel	na	1	1	1	0	0	0	1	0	0	na	0	0	0	0	0	0	0	0	0	traveling	na
snare_27	10-25-2022	9:22	AM	9:22:00	7	redsquirrel	na	1	1	1	0	0	0	1	0	0	na	0	0	0	0	0	0	0	0	0	traveling	na
snare_27	10-25-2022	11:55	AM	11:55:00	9	mouse	na	1	1	1	0	0	0	1	0	0	na	0	0	0	0	0	0	0	0	0	traveling	na
snare_27	10-26-2022	9:22	AM	9:22:00	6	ruffedgrouse	na	1	1	1	0	0	0	1	0	0	under	0	0	0	0	0	0	0	0	0	traveling	na
snare_09	09-28-2022	12:02	PM	12:02:00	24	bobcat	na	1	1	1	0	0	0	1	0	0	na	0	0	0	0	0	0	0	0	0	traveling	na
snare_27	10-27-2022	2:13	PM	14:13:00	30	whitetaildeer	na	1	1	1	0	0	0	1	0	0	na	0	0	0	0	0	0	0	0	0	traveling	na
snare_27	10-27-2022	2:59	PM	14:59:00	33	ruffedgrouse	na	1	1	1	0	0	0	1	0	0	na	0	0	0	0	0	0	0	0	0	traveling	na
snare_28	09-03-2022	8:07	PM	20:07:00	15	beaver	na	1	1	1	1	0	0	1	0	0	na	0	0	0	0	0	0	0	0	0	foraging	na
snare_28	09-03-2022	8:08	PM	20:08:00	16	beaver	na	1	1	1	1	0	0	1	0	0	na	0	0	0	0	0	0	0	0	0	foraging	na
snare_28	09-03-2022	8:09	PM	20:09:00	17	beaver	na	1	1	1	1	0	0	1	0	0	na	0	0	0	0	0	0	0	0	0	foraging	na
snare_28	09-03-2022	8:09	PM	20:09:00	19	beaver	na	1	1	1	1	0	0	1	0	0	na	0	0	0	0	0	0	0	0	0	foraging	na
snare_28	09-03-2022	8:10	PM	20:10:00	20	beaver	na	1	1	1	1	0	0	1	0	0	na	0	0	0	0	0	0	0	0	0	foraging	na
snare_28	09-03-2022	8:10	PM	20:10:00	21	beaver	na	1	1	1	1	0	0	1	0	0	na	0	0	0	0	0	0	0	0	0	foraging	na
snare_28	09-03-2022	8:10	PM	20:10:00	22	beaver	na	1	1	1	1	0	0	1	0	0	na	0	0	0	0	0	0	0	0	0	foraging	na
snare_28	09-03-2022	8:32	PM	20:32:00	14	beaver	na	1	1	1	1	0	0	1	1	1	over	1	0	0	0	0	0	0	0	0	investigatingsnare	na	0
snare_28	09-03-2022	8:34	PM	20:34:00	15	beaver	na	1	1	1	1	0	0	1	0	0	na	0	0	0	0	0	0	0	0	0	traveling	na
snare_28	09-03-2022	8:38	PM	20:38:00	15	beaver	na	1	1	1	1	0	0	1	1	1	unk	0	0	0	0	0	0	0	0	0	traveling	na
snare_28	09-03-2022	9:36	PM	20:36:00	11	beaver	na	1	1	1	1	0	0	1	0	0	na	0	0	0	0	0	0	0	0	0	traveling	na
snare_28	09-03-2022	9:37	PM	20:37:00	12	beaver	na	1	1	1	1	0	0	1	0	0	na	0	0	0	0	0	0	0	0	0	traveling	na
snare_28	09-03-2022	9:46	PM	20:46:00	11	beaver	na	1	1	1	1	0	0	1	0	0	na	0	0	0	0	0	0	0	0	0	traveling	na
snare_28	09-03-2022	9:46	PM	20:46:00	13	beaver	na	1	1	1	1	0	0	1	0	0	na	0	0	0	0	0	0	0	0	0	investigatingsnare	na
snare_28	09-03-2022	9:47	PM	20:47:00	14	beaver	na	1	1	1	1	0	0	1	0	0	na	0	0	0	0	0	0	0	0	0	traveling	na
snare_28	09-03-2022	9:48	PM	20:48:00	15	beaver	na	1	1	1	1	0	0	1	0	0	na	0	0	0	0	0	0	0	0	0	traveling	na
snare_28	09-03-2022	9:48	PM	20:48:00	15	beaver	na	1	1	1	1	0	0	1	0	0	na	0	0	0	0	0	0	0	0	0	traveling	na
snare_28	09-03-2022	9:49	PM	20:49:00	16	beaver	na	1	1	1	1	0	0	1	0	0	na	0	0	0	0	0	0	0	0	0	traveling	na
snare_28	09-03-2022	10:38	PM	22:38:00	10	beaver	na	1	1	1	1	0	0	1	0	0	na	0	0	0	0	0	0	0	0	0	traveling	na
snare_28	09-03-2022	10:38	PM	22:38:00	11	beaver	na	1	1	1	1	0	0	1	0	0	na	0	0	0	0	0	0	0	0	0	traveling	na
snare_28	09-03-2022	10:39	PM	22:39:00	13	beaver	na	1	1	1	1	0	0	1	0	0	na	0	0	0	0	0	0	0	0	0	investigatingsnare	na
snare_28	09-03-2022	10:39	PM	22:39:00	14	beaver	na	1	1	1	1	0	0	1	0	0	na	0	0	0	0	0	0	0	0	0	investigatingsnare	na
snare_28	09-03-2022	10:39	PM	22:39:00	15	beaver	na	1	1	1	1	0	0	1	0	0	na	0	0	0	0	0	0	0	0	0	foraging	na
snare_28	09-03-2022	10:41	PM	22:41:00	15	beaver	na	1	1	1	1	0	0	1	0	0	na	0	0	0	0	0	0	0	0	0	foraging	na
snare_28	09-03-2022	10:41	PM	22:41:00	16	beaver	na	1	1	1	1	0	0	1	0	0	na	0	0	0	0	0	0	0	0	0	foraging	na
snare_28	09-03-2022	11:51	PM	23:51:00	9	beaver	na	1	1	1	1	0	0	1	0	0	na	0	0	0	0	0	0	0	0	0	investigatingsnare	na
snare_28	09-03-2022	11:51	PM	23:51:00	10	beaver	na	1	1	1	1	0	0	1	1	1	over	1	0	0	0	0	1	1	0	0	foraging	na
snare_10	08-30-2022	1:43	AM	1:43:00	16	beaver	na	2	1	2	0	0	0	2	1	1	over	0	0	0	0	0	1	1	0	1	dammaintenance	na
snare_10	09-03-2022	3:53	AM	3:53:00	10	beaver	na	1	1	1	0	0	0	1	1	1	over	1	1	0	0	0	0	0	0	0	dammaintenance	na
snare_28	09-04-2022	9:47	AM	9:47:00	12	beaver	na	1	1	1	1	0	0	1	0	0	na	0	0	0	0	0	0	0	0	0	traveling	na
snare_10	09-03-2022	5:52	AM	5:52:00	8	beaver	na	1	1	1	0	0	0	1	0	0	na	0	0	0	0	0	0	0	0	0	grooming	investigating
snare_28	09-04-2022	10:59	PM	22:59:00	12	bobcat	na	1	1	1	0	0	0	1	0	0	na	0	0	0	0	0	0	0	0	0	investigatingcamera	na
snare_28	09-04-2022	10:59	PM	22:59:00	14	bobcat	na	1	1	1	0	0	0	1	0	0	na	0	0	0	0	0	0	0	0	0	investigatingcamera	na
snare_28	09-04-2022	11:00	PM	23:00:00	15	bobcat	na	1	1	1	0	0	0	1	0	0	na	0	0	0	0	0	0	0	0	0	investigatingcamera	na
snare_28	09-04-2022	11:01	PM	23:01:00	15	bobcat	na	1	1	1	0	0	0	1	0	0	na	0	0	0	0	0	0	0	0	0	traveling	na
snare_28	09-05-2022	11:05	PM	23:05:00	17	mouse	na	1	1	1	0	0	0	1	0	0	na	0	0	0	0	0	0	0	0	0	traveling	na
snare_28	09-07-2022	8:49	PM	20:49:00	16	beaver	na	1	1	1	0	0	0	1	0	0	na	0	0	0	0	0	0	0	0	0	traveling	na
snare_28	09-08-2022	6:01	AM	6:01:00	21	woodcock	na	1	1	1	0	0	0	1	0	0	na	0	0	0	0	0	0	0	0	0	traveling	na
snare_28	09-08-2022	9:36	PM	21:36:00	23	whitetaildeer	na	1	1	1	0	1	0	1	0	0	na	0	0	0	0	0	0	0	0	0	foraging	na
snare_28	01-01-2017	6:22	AM	6:22:00	1	beaver	na	1	1	1	0	0	0	1	0	0	na	0	0	0	0	0	0	0	0	0	foraging	na
snare_28	01-01-2017	6:22	AM	6:22:00	2	beaver	na	1	1	1	0	0	0	1	0	0	na	0	0	0	0	0	0	0	0	0	investigatingsnare	na
snare_28	01-01-2017	6:23	AM	6:23:00	3	beaver	na	1	1	1	0	0	0	1	0	0	na	0	0	0	0	0	0	0	0	0	swimming	na
snare_28	01-01-2017	7:01	AM	7:01:00	-1	beaver	na	1	1	1	0	0	0	1	0	0	na	0	0	0	0	0	0	0	0	0	foraging	na
snare_28	01-01-2017	7:02	AM	7:02:00	0	beaver	na	1	1	1	0	0	0	1	0	0	na	0	0	0	0	0	0	0	0	0	traveling	na
snare_28	01-01-2017	7:10	AM	7:10:00	-1	beaver	na	1	1	1	1	0	0	1	1	1	over	0	0	0	0	0	1	1	0	0	traveling	na
snare_28	01-01-2017	8:56	AM	8:56:00	-3	beaver	na	1	1	1	1	0	0	1	1	1	over	0	0	0	0	0	1	1	0	0	traveling	na
snare_28	01-01-2017	9:07	AM	9:07:00	-3	beaver	na	1	1	1	1	0	0	1	0	0	na	0	0	0	0	0	0	0	0	0	foraging	na
snare_28	01-01-2017	9:13	AM	9:13:00	-3	beaver	na	1	1	1	1	0	0	1	0	0	na	0	0	0	0	0	0	0	0	0	foraging	na
snare_28	01-01-2017	9:13	AM	9:13:00	-2	beaver	na	1	1	1	1	0	0	1	0	0	na	0	0	0	0	0	0	0	0	0	foraging	na
snare_28	01-01-2017	9:14	AM	9:14:00	0	beaver	na	1	1	1	1	0	0	1	1	1	under	0	1	1	1	0	0	0	1	0	traveling	na
snare_28	01-01-2017	9:15	AM	9:15:00	0	beaver	na	1	1	1	1	0	0	1	1	1	over	0	0	0	0	0	1	1	0	0	travelingwithfood	na
snare_28	01-01-2017	9:59	AM	9:59:00	-4	beaver	na	1	1	1	1	0	0	1	1	1	under	0	1	1	1	0	0	0	1	0	traveling	na
snare_28	01-01-2017	10:00	AM	10:00:00	-2	beaver	na	1	1	1	1	0	0	1	1	1	over	0	0	0	0	0	1	1	0	0	travelingwithfood	na
snare_28	01-01-2017	10:01	AM	10:01:00	-2	beaver	na	1	1	1	1	0	0	1	1	1	over	0	0	0	0	0	1	1	0	0	foraging	na
snare_28	01-01-2017	10:18	AM	10:18:00	0	beaver	na	1	1	1	1	0	0	1	0	0	na	0	0	0	0	0	0	0	0	0	foraging	na
snare_28	01-01-2017	10:19	AM	10:19:00	0	beaver	na	1	1	1	1	0	0	1	1	1	over	0	0	0	0	0	1	1	0	0	travelingwithfood	na
snare_28	01-01-2017	10:26	AM	10:26:00	-1	beaver	na	1	1	1	1	0	0	1	1	1	over	0	0	0	0	0	1	1	0	0	foraging	na
snare_28	01-01-2017	10:29	AM	10:29:00	-1	beaver	na	1	1	1	1	0	0	1	1	1	over	0	0	0	0	0	1	1	0	0	travelingwithfood	na
snare_28	01-01-2017	10:39	AM	10:39:00	-2	beaver	na	1	1	1	1	0	0	1	1	1	over	0	0	0	0	0	1	1	0	0	travelingwithfood	na
snare_28	01-01-2017	10:40	AM	10:40:00	-1	beaver	na	1	1	1	1	0	0	1	1	1	over	0	0	0	0	0	1	1	0	0	traveling	na
snare_28	01-01-2017	10:42	AM	10:42:00	-1	beaver	na	1	1	1	1	0	0	1	1	1	over	0	0	0	0	0	1	1	0	0	travelingwithfood	na
snare_28	01-01-2017	10:42	AM	10:42:00	0	beaver	na	1	1	1	1	0	0	1	0	0	na	0	0	0	0	0	0	0	0	0	travelingwithfood	na
snare_28	01-01-2017	10:43	AM	10:43:00	0	beaver	na	1	1	1	1	0	0	1	0	0	na	0	0	0	0	0	0	0	0	0	travelingwithfood	na
snare_28	01-01-2017	10:51	AM	10:51:00	-2	beaver	na	1	1	1	1	0	0	1	1	1	over	0	0	0	0	0	1	1	0	0	traveling	na
snare_28	01-01-2017	11:05	AM	11:05:00	-3	beaver	na	1	1	1	1	0	0	1	1	1	over	0	0	0	0	0	1	1	0	0	travelingwithfood	na
snare_28	01-01-2017	11:13	AM	11:13:00	-4	beaver	na	1	1	1	1	0	0	1	1	1	over	0	0	0	0	0	1	1	0	0	foraging	na
snare_28	01-01-2017	11:14	AM	11:14:00	-2	beaver	na	1	1	1	1	0	0	1	1	1	over	0	0	0	0	0	1	1	0	0	travelingwithfood	na
snare_28	01-01-2017	11:16	AM	11:16:00	-2	beaver	na	1	1	1	1	0	0	1	0	0	na	0	0	0	0	0	0	0	0	0	foraging	na
snare_28	01-01-2017	11:16	AM	11:16:00	-1	beaver	na	1	1	1	1	0	0	1	1	1	over	0	0	0	0	0	1	1	0	0	traveling	na
snare_28	01-01-2017	11:17	AM	11:17:00	0	beaver	na	1	1	1	1	0	0	1	1	1	over	0	0	0	0	0	1	1	0	0	travelingwithfood	na
snare_28	01-01-2017	11:19	AM	11:19:00	0	beaver	na	1	1	1	1	0	0	1	1	1	over	0	0	0	0	0	1	1	0	0	travelingwithfood	na
snare_28	01-01-2017	11:24	AM	11:24:00	-2	beaver	na	2	2	2	1	0	0	2	1	2	over	0	0	0	0	0	1	1	0	0	traveling	na
snare_28	01-01-2017	11:25	AM	11:25:00	-1	beaver	na	1	1	1	1	0	0	1	1	1	over	0	0	0	0	0	1	1	0	0	traveling	na
snare_28	01-01-2017	11:29	AM	11:29:00	-2	beaver	na	1	1	1	1	0	0	1	1	1	over	0	0	0	0	0	1	1	0	0	travelingwithfood	na
snare_28	01-01-2017	12:07	PM	12:07:00	-5	beaver	na	1	1	1	1	0	0	1	1	1	over	0	0	0	0	0	1	1	0	0	foraging	na
snare_28	01-01-2017	12:07	PM	12:07:00	-4	beaver	na	1	1	1	1	0	0	1	0	0	na	0	0	0	0	0	0	0	0	0	travelingwithfood	na
snare_28	01-01-2017	12:17	PM	12:17:00	-5	beaver	na	1	1	1	1	0	0	1	1	1	over	0	0	0	0	0	1	1	0	0	travelingwithfood	na
snare_28	01-01-2017	12:24	PM	12:24:00	-5	beaver	na	1	1	1	1	0	0	1	1	1	over	0	0	0	0	0	0	1	0	0	traveling	na
snare_28	01-01-2017	12:30	PM	12:30:00	-5	beaver	na	1	1	1	1	0	0	1	1	1	over	0	0	0	0	0	1	1	0	0	travelingwithfood	na
snare_28	01-01-2017	12:41	PM	12:41:00	-5	beaver	na	1	1	1	1	0	0	1	1	1	over	0	0	0	0	0	1	1	0	0	traveling	na
snare_28	01-01-2017	12:42	PM	12:42:00	-4	beaver	na	1	1	1	1	0	0	1	1	1	over	0	0	0	0	0	1	1	0	0	travelingwithfood	na
snare_28	01-01-2017	12:43	PM	12:43:00	-3	beaver	na	1	1	1	1	0	0	1	1	1	over	0	0	0	0	0	0	1	0	0	traveling	na
snare_28	01-01-2017	1:01	PM	13:01:00	-5	beaver	na	1	1	1	1	0	0	1	0	0	na	0	0	0	0	0	0	0	0	0	lounging	na
snare_28	01-01-2017	1:02	PM	13:02:00	-4	beaver	na	1	1	1	1	0	0	1	0	0	na	0	0	0	0	0	0	0	0	0	foraging	na
snare_28	01-01-2017	1:02	PM	13:02:00	-3	beaver	na	1	1	1	1	0	0	1	0	0	na	0	0	0	0	0	0	0	0	0	traveling	na
snare_28	01-01-2017	1:03	PM	13:03:00	-1	beaver	na	1	1	1	1	0	0	1	1	1	over	0	0	0	0	0	0	1	0	0	traveling	na
snare_28	01-01-2017	1:04	PM	13:04:00	-2	beaver	na	1	1	1	1	0	0	1	1	1	over	0	0	0	0	0	1	1	0	0	travelingwithfood	na
snare_28	01-01-2017	2:41	PM	14:41:00	-7	beaver	na	1	1	1	1	0	0	1	1	1	over	0	0	0	0	0	1	1	0	0	traveling	na
snare_28	01-01-2017	2:44	PM	14:44:00	-6	beaver	na	1	1	1	1	0	0	1	0	0	na	0	0	0	0	0	0	0	0	0	lounging	na
snare_28	01-01-2017	2:45	PM	14:45:00	-5	beaver	na	1	1	1	1	0	0	1	1	1	over	0	0	0	0	0	1	1	0	0	travelingwithfood	na
snare_28	01-01-2017	2:46	PM	14:46:00	-4	beaver	na	1	1	1	1	0	0	1	0	0	na	0	0	0	0	0	0	0	0	0	travelingwithfood	na
snare_28	01-01-2017	2:52	PM	14:52:00	-5	beaver	na	1	1	1	1	0	0	1	1	1	over	0	0	0	0	0	1	1	0	0	travelingwithfood	na
snare_28	01-01-2017	3:03	PM	15:03:00	-6	beaver	na	1	1	1	1	0	0	1	0	0	na	0	0	0	0	0	0	0	0	0	lounging	na
snare_28	01-01-2017	3:03	PM	15:03:00	-4	beaver	na	1	1	1	1	0	0	1	1	1	over	0	0	0	0	0	1	1	0	0	traveling	na
snare_28	01-01-2017	3:06	PM	15:06:00	-4	beaver	na	1	1	1	1	0	0	1	1	1	over	0	0	0	0	0	1	1	0	0	traveling	na
snare_28	01-01-2017	3:26	PM	15:26:00	-6	beaver	na	1	1	1	1	0	0	1	1	1	over	0	0	0	0	0	1	1	0	0	traveling	na
snare_28	01-01-2017	3:34	PM	15:34:00	-6	beaver	na	1	1	1	1	0	0	1	1	1	over	0	0	0	0	0	0	1	0	0	traveling	na
snare_28	01-01-2017	3:37	PM	15:37:00	-5	beaver	na	1	1	1	1	0	0	1	1	1	over	0	0	0	0	0	0	1	0	0	traveling	na
snare_28	01-01-2017	3:39	PM	15:39:00	-4	beaver	na	1	1	1	1	0	0	1	1	1	over	0	0	0	0	0	0	1	0	0	traveling	na
snare_28	01-01-2017	3:39	PM	15:39:00	-3	beaver	na	1	1	1	1	0	0	1	1	1	over	0	0	0	0	0	0	1	0	0	traveling	na
snare_28	01-01-2017	3:42	PM	15:42:00	-4	beaver	na	1	1	1	1	0	0	1	1	1	over	0	0	0	0	0	1	1	0	0	travelingwithfood	na
snare_28	01-01-2017	3:49	PM	15:49:00	-5	beaver	na	1	1	1	1	0	0	1	1	1	over	0	0	0	0	0	1	1	0	0	traveling	na
snare_28	01-01-2017	3:50	PM	15:50:00	-4	beaver	na	1	1	1	1	0	0	1	1	1	over	0	0	0	0	0	1	1	0	0	traveling	na
snare_28	01-01-2017	3:51	PM	15:51:00	-2	beaver	na	1	1	1	1	0	0	1	1	1	over	0	0	0	0	0	1	1	0	0	traveling	na
snare_28	01-01-2017	3:56	PM	15:56:00	-4	beaver	na	1	1	1	1	0	0	1	1	1	over	0	0	0	0	0	1	1	0	0	traveling	na
snare_28	01-01-2017	3:57	PM	15:57:00	-3	beaver	na	1	1	1	1	0	0	1	1	1	over	0	0	0	0	0	1	1	0	0	traveling	na
snare_28	01-01-2017	4:01	PM	16:01:00	-4	beaver	na	1	1	1	1	0	0	1	1	1	over	0	0	0	0	0	1	1	0	0	travelingwithfood	na
snare_28	01-01-2017	4:04	PM	16:04:00	-4	beaver	na	1	1	1	1	0	0	1	1	1	over	0	0	0	0	0	1	1	0	0	traveling	na
snare_28	01-01-2017	4:05	PM	16:05:00	-2	beaver	na	1	1	1	1	0	0	1	1	1	over	0	0	0	0	0	1	1	0	0	traveling	na
snare_28	01-01-2017	4:08	PM	16:08:00	-3	beaver	na	1	1	1	1	0	0	1	1	1	over	0	0	0	0	0	1	1	0	0	traveling	na
snare_28	01-01-2017	4:11	PM	16:11:00	-3	beaver	na	1	1	1	1	0	0	1	1	1	over	0	0	0	0	0	1	1	0	0	traveling	na
snare_28	01-02-2017	7:20	AM	7:20:00	6	beaver	na	2	2	2	1	0	0	2	1	1	over	0	0	0	0	0	1	1	0	0	traveling	foraging
snare_28	01-02-2017	7:20	AM	7:20:00	7	beaver	na	2	2	2	1	0	0	2	1	1	over	0	0	0	0	0	1	1	0	0	foraging	na
snare_28	01-02-2017	7:20	AM	7:20:00	9	beaver	na	1	1	1	1	0	0	1	0	0	na	0	0	0	0	0	0	0	0	0	foraging	na
snare_28	01-02-2017	7:22	AM	7:22:00	9	beaver	na	1	1	1	1	0	0	1	1	1	over	0	0	0	0	0	1	1	0	0	travelingwithfood	na
snare_28	01-02-2017	7:23	AM	7:23:00	10	beaver	na	1	1	1	1	0	0	1	1	1	over	0	0	0	0	0	1	1	0	0	traveling	na
snare_28	01-02-2017	7:25	AM	7:25:00	9	beaver	na	1	1	1	1	0	0	1	1	1	over	0	0	0	0	0	1	1	0	0	travelingwithfood	na
snare_28	01-02-2017	7:57	AM	7:57:00	6	beaver	na	1	1	1	1	0	0	1	1	1	over	0	0	0	0	0	1	1	0	0	foraging	na
snare_28	01-02-2017	7:58	AM	7:58:00	7	beaver	na	1	1	1	1	0	0	1	1	1	over	0	0	0	0	0	1	1	0	0	travelingwithfood	na
snare_28	01-02-2017	8:03	AM	8:03:00	7	beaver	na	1	1	1	1	0	0	1	0	0	na	0	0	0	0	0	0	0	0	0	foraging	na
snare_28	01-02-2017	8:04	AM	8:04:00	8	beaver	na	1	1	1	1	0	0	1	0	0	na	0	0	0	0	0	0	0	0	0	foraging	na
snare_28	01-02-2017	8:13	AM	8:13:00	7	beaver	na	1	1	1	1	0	0	1	0	0	na	0	0	0	0	0	0	0	0	0	foraging	na
snare_28	01-02-2017	8:22	AM	8:22:00	6	beaver	na	1	1	1	1	0	0	1	1	1	over	0	0	0	0	0	1	1	0	0	traveling	na
snare_28	01-02-2017	8:23	AM	8:23:00	7	beaver	na	1	1	1	1	0	0	1	0	0	na	0	0	0	0	0	0	0	0	0	traveling	na
snare_28	01-02-2017	8:29	AM	8:29:00	6	beaver	na	1	1	1	1	0	0	1	1	1	over	0	0	0	0	0	1	1	0	0	traveling	na
[truncated: 7,187 more rows]
