# Supplementary material for: Evaluation of non-invasive hair snares for North American beavers (Castor canadensis): placement, efficiency, and beaver’s behavioral response
Source: PeerJ. 2025 Apr 3;13:e19080. doi: 10.7717/peerj.19080 (PMC11972565; doi:10.7717/peerj.19080)
Supplement: Supplemental Information 4 — Each datapoint is a different hair snare deployed in northern Minnesota, USA between 2022 and 2023 to collect hair non-invasively from beavers. [file peerj-13-19080-s004.csv]

hair.snare.id	pond.id	date.deployed	date.collected	trail.camera	date.trail.camera.deployed	date.trail.camera.collected	trail.camera.type	beaver.feature	brushes
snare_13	pond_11	08-30-2022	10-24-2022	yes	08-30-2022	10-24-2022	strike.force.24	dam.crossing	0
snare_03_b	pond_01	08-22-2023	10-27-2023	yes	08-22-2023	09-07-2023	recon.force.elite	feeding.trail	0
snare_07_b	pond_05	08-23-2023	10-13-2023	no	na	na	na	feeding.trail	0
snare_10_b	pond_08	08-23-2023	10-24-2023	no	na	na	na	feeding.trail	0
snare_14_b	pond_12	08-23-2023	10-24-2023	no	na	na	na	feeding.area	0
snare_24_b	pond_22	09-01-2023	10-24-2023	no	na	na	na	feeding.trail	0
snare_34	pond_32	09-05-2023	10-27-2023	yes	09-05-2023	10-27-2023	recon.force.hp5.elite	feeding.trail	0
snare_35	pond_33	09-05-2023	10-19-2023	no	09-05-2023	09-21-2023	recon.force.hp5.elite	feeding.trail	0
snare_36	pond_34	09-06-2023	10-27-2023	yes	09-06-2023	10-27-2023	recon.force.hp5.elite	feeding.trail	0
snare_37	pond_35	09-06-2023	10-27-2023	yes	09-06-2023	10-27-2023	recon.force.hp5.elite	feeding.trail	0
snare_38	pond_36	09-06-2023	10-27-2023	no	09-06-2023	10-27-2023	recon.force.hp5.elite	dam.crossing	0
snare_39	pond_37	09-06-2023	10-27-2023	yes	09-06-2023	10-27-2023	recon.force.hp5.elite	feeding.trail	0
snare_40	pond_38	09-06-2023	10-25-2023	yes	09-06-2023	10-25-2023	recon.force.hp5.elite	feeding.trail	0
snare_41	pond_39	09-06-2023	10-27-2023	yes	09-06-2023	10-27-2023	recon.force.hp5.elite	feeding.trail	0
snare_42	pond_40	09-06-2023	10-27-2023	yes	09-06-2023	10-27-2023	recon.force.hp5.elite	feeding.trail	0
snare_43	pond_41	09-06-2023	10-27-2023	yes	09-06-2023	10-27-2023	recon.force.hp5.elite	feeding.trail	0
snare_44	pond_42	09-06-2023	10-27-2023	yes	09-06-2023	10-27-2023	recon.force.hp5.elite	feeding.trail	0
snare_45	pond_43	09-06-2023	10-18-2023	yes	09-06-2023	09-17-2023	recon.force.hp5.elite	feeding.trail	0
snare_46	pond_44	09-07-2023	10-27-2023	no	na	na	na	feeding.trail	0
snare_47	pond_45	09-07-2023	10-25-2023	yes	09-07-2023	10-25-2023	recon.force.hp5.elite	feeding.trail	0
snare_48	pond_46	09-07-2023	10-27-2023	yes	10-12-2023	10-27-2023	recon.force.hp5.elite	below.lodge	0
snare_49	pond_47	09-07-2023	10-25-2023	yes	09-07-2023	10-25-2023	recon.force.hp5.elite	feeding.trail	0
snare_50	pond_48	09-07-2023	10-25-2023	yes	09-07-2023	10-25-2023	recon.force.hp5.elite	feeding.trail	0
snare_51	pond_49	09-07-2023	10-25-2023	yes	09-07-2023	10-25-2023	recon.force.hp5.elite	feeding.trail	0
snare_52	pond_50	09-07-2023	10-25-2023	yes	09-07-2023	10-25-2023	recon.force.hp5.elite	feeding.trail	0
snare_53	pond_51	09-07-2023	10-25-2023	yes	09-07-2023	10-25-2023	recon.force.hp5.elite	feeding.trail	0
snare_54	pond_52	09-08-2023	10-27-2023	now it has a trail camera that I moved from snare_45 on 09-18-2023	09-17-2023	10-27-2023	na	feeding.trail	0
snare_55	pond_53	09-08-2023	10-25-2023	no	09-08-2023	10-25-2023	na	feeding.trail	0
snare_56	pond_54	09-08-2023	10-25-2023	yes	09-08-2023	10-25-2023	recon.force.hp5.elite	feeding.trail	0
snare_57	pond_55	09-08-2023	10-27-2023	yes	09-08-2023	10-27-2023	recon.force.hp5.elite	feeding.trail	0
snare_58	pond_56	09-08-2023	10-25-2023	no	10-03-2023	10-25-2023	na	feeding.trail	0
snare_59	pond_32	10-03-2023	10-13-2023	yes	na	na	recon.force.hp5.elite	dam.crossing	0
snare_10	pond_08	08-29-2022	11-02-2022	yes	08-29-2022	11-02-2022	strike.force.24	feeding.trail	1
snare_11	pond_09	08-29-2022	11-02-2022	yes	08-29-2022	11-02-2022	strike.force.24	dam	1
snare_12	pond_10	08-29-2022	10-25-2022	yes	08-29-2022	10-25-2022	strike.force.24	dam.crossing	1
snare_15	pond_13	08-30-2022	10-27-2022	yes	08-30-2022	10-27-2022	strike.force.24	dam.crossing	1
snare_21	pond_19	09-01-2022	10-24-2022	yes	09-01-2022	10-24-2022	strike.force.24	dam.crossing	1
snare_23	pond_21	09-01-2022	11-01-2022	yes	09-01-2022	10-18-2022	spec.ops.advantage	dam.crossing	1
snare_14	pond_12	08-30-2022	11-02-2022	yes	08-30-2022	10-18-2022	strike.force.24	dam.crossing	1
snare_16	pond_14	08-30-2022	11-02-2022	yes	08-30-2022	11-02-2022	strike.force.24	dam.crossing	1
snare_17	pond_15	08-31-2022	11-02-2022	yes	08-31-2022	11-02-2022	strike.force.24	dam.crossing	1
snare_18	pond_16	08-31-2022	10-31-2022	yes	08-31-2022	10-31-2022	strike.force.24	dam.crossing	1
snare_19	pond_17	08-31-2022	10-23-2022	yes	08-31-2022	10-23-2022	strike.force.24	dam.crossing	1
snare_20	pond_18	08-31-2022	10-23-2022	yes	08-31-2022	10-20-2022	strike.force.24	feeding.trail	1
snare_22	pond_20	09-01-2022	10-26-2022	yes	09-01-2022	10-26-2022	strike.force.24	feeding.trail	1
snare_04	pond_02	08-27-2022	10-29-2022	yes	08-27-2022	10-29-2022	strike.force.24	below.lodge	1
snare_05	pond_03	08-27-2022	10-29-2022	yes	08-27-2022	10-29-2022	strike.force.24	dam	1
snare_24	pond_22	09-03-2022	11-02-2022	no	na	na	na	dam.crossing	1
snare_06	pond_04	08-28-2022	10-24-2022	yes	08-28-2022	10-24-2022	strike.force.24	dam	1
snare_07	pond_05	08-28-2022	10-24-2022	yes	08-28-2022	10-24-2022	strike.force.24	dam	1
snare_26	pond_24	09-03-2022	11-02-2022	no	09-03-2022	11-02-2022	na	dam.crossing	1
snare_08	pond_06	08-28-2022	10-24-2022	yes	08-28-2022	10-11-2022	strike.force.24	feeding.trail	1
snare_09	pond_07	08-28-2022	10-23-2022	yes	08-28-2022	10-23-2022	strike.force.24	dam	1
snare_28	pond_26	09-03-2022	11-01-2022	yes	09-03-2022	11-01-2022	strike.force.hd.pro	feeding.trail	1
snare_30	pond_28	09-04-2022	10-27-2022	no	na	na	na	feeding.trail	1
snare_31	pond_29	09-04-2022	10-29-2022	no	09-04-2022	10-29-2022	na	dam.crossing	1
snare_32	pond_30	09-04-2022	10-28-2022	no	na	na	na	feeding.trail	1
snare_25	pond_23	09-03-2022	11-02-2022	yes	09-03-2022	11-02-2022	spec.ops.advantage	feeding.trail	1
snare_33	pond_31	09-04-2022	10-29-2022	no	na	na	na	feeding.trail	1
snare_27	pond_25	09-03-2022	11-01-2022	no	10-18-2022	11-01-2022	na	feeding.trail	1
snare_29	pond_27	09-03-2022	10-23-2022	no	10-18-2022	10-21-2022	na	dam.crossing	1
snare_01	pond_01	6-23-2022	08-01-2022	no	na	na	na	dam	0
snare_03	pond_01	08-01-2022	11-01-2022	yes	08-01-2022	09-14-2022	strike.force.24	feeding.trail	1
snare_02	pond_01	06-30-2022	11-01-2022	yes	06-30-2022	11-01-2022	reconyx.24	dam	1
