# Supplementary material for: Evaluation of non-invasive hair snares for North American beavers (Castor canadensis): placement, efficiency, and beaver’s behavioral response
Source: PeerJ. 2025 Apr 3;13:e19080. doi: 10.7717/peerj.19080 (PMC11972565; doi:10.7717/peerj.19080)
Supplement: Supplemental Information 5 — Each data point is a date summarizing when non-invasive hair snares placed around beaver (Castor canadensis) ponds in northern Minnesota, USA were checked for samples. Data includes if a hair sample was collected, what species it was from, and if the remote camera at the snare was checked. [file peerj-13-19080-s005.csv]

hair.snare.id	pond.id	date.checked	hair.on.snare	samples.collected	sample.id	beaver_chewed_log_added	other_species_on_snare
snare_01	pond_01	6-23-2022	date.deployed	date.deployed	na	no
snare_01	pond_01	07-01-2022	no	no	na	no
snare_01	pond_01	07-02-2022	no	no	na	no
snare_01	pond_01	07-07-2022	no	no	na	no
snare_01	pond_01	07-09-2022	no	no	na	no
snare_01	pond_01	07-11-2022	no	no	na	no
snare_01	pond_01	07-17-2022	no	no	na	no
snare_01	pond_01	07-24-2022	no	no	na	no
snare_02	pond_01	06-30-2022	date.deployed	date.deployed	na	no
snare_02	pond_01	07-02-2022	no	no	na	no
snare_02	pond_01	07-07-2022	no	no	na	no
snare_02	pond_01	07-09-2022	yes	yes	hair_30	no
snare_02	pond_01	07-11-2022	yes	yes	hair_31	no
snare_02	pond_01	07-17-2022	yes	yes	hair_126	no
snare_02	pond_01	07-24-2022	no	no	na	no
snare_02	pond_01	08-01-2022	yes	yes	hair_223	no
snare_02	pond_01	08-07-2022	no	no	na	no
snare_02	pond_01	08-09-2022	no	no	na	no
snare_02	pond_01	08-17-2022	no	no	na	no
snare_02	pond_01	08-21-2022	yes	yes	hair_304	no
snare_02	pond_01	08-26-2022	yes	yes	hair_327	no
snare_02	pond_01	09-14-2022	no	no	na	no
snare_02	pond_01	11-01-2022	yes	yes	hair_396	no
snare_03	pond_01	08-01-2022	date.deployed	date.deployed	na	no
snare_03	pond_01	08-07-2022	yes	yes	hair_224	no
snare_03	pond_01	08-09-2022	yes	yes	hair_225	no
snare_03	pond_01	08-17-2022	yes	no	na	no
snare_03	pond_01	08-21-2022	yes	yes	hair_305	no
snare_03	pond_01	08-26-2022	no	na	na	no
snare_03	pond_01	09-14-2022	no	no	na	no
snare_03_b	pond_01	08-22-2023	date.deployed	date.deployed	na	no
snare_03_b	pond_01	09-01-2023	no	na	na	no
snare_03_b	pond_01	09-07-2023	no	na	na	no
snare_03_b	pond_01	10-12-2023	no	no	na	yes
snare_03_b	pond_01	10-20-2023	yes	yes	hair_494	no
snare_03_b	pond_01	10-27-2023	yes	yes	hair_508	no
snare_04	pond_02	08-27-2022	date.deployed	date.deployed	na	no
snare_04	pond_02	10-29-2022	no	na	na	no
snare_05	pond_03	08-27-2022	date.deployed	date.deployed	na	no
snare_05	pond_03	10-29-2022	yes	yes	hair_390	no
snare_06	pond_04	08-28-2022	date.deployed	date.deployed	na	no
snare_06	pond_04	10-04-2022	yes	yes	hair_355	no
snare_06	pond_04	10-10-2022	yes	yes	hair_356	no
snare_06	pond_04	10-24-2022	yes	yes	hair_382	no
snare_07	pond_05	08-28-2022	date.deployed	date.deployed	na	no
snare_07	pond_05	10-10-2022	no	na	na	no
snare_07	pond_05	10-20-2022	yes	yes	hair_369	no
snare_07	pond_05	10-24-2022	no	na	na	no
snare_07_b	pond_05	08-23-2023	date.deployed	date.deployed	na	no
snare_10_b	pond_08	10-13-2023	no	na	na	no
snare_08	pond_06	08-28-2022	date.deployed	date.deployed	na	no
snare_08	pond_06	10-11-2022	yes	yes	hair_359	no
snare_08	pond_06	10-18-2022	no	no	na	no
snare_08	pond_06	10-24-2022	no	na	na	no
snare_09	pond_07	08-28-2022	date.deployed	date.deployed	na	no
snare_09	pond_07	09-18-2022	yes	yes	hair_336	no
snare_09	pond_07	10-20-2022	no	no	na	no
snare_09	pond_07	10-23-2022	yes	yes	hair_375	no
snare_10	pond_08	08-29-2022	date.deployed	date.deployed	na	no
snare_10	pond_08	09-17-2022	yes	yes	hair_328	no
snare_10	pond_08	10-21-2022	yes	yes	hair_373	no
snare_10	pond_08	11-02-2022	yes	yes	hair_402	no
snare_10_b	pond_08	08-23-2023	date.deployed	date.deployed	na	no
snare_34	pond_32	09-15-2023	no	na	na	no
snare_10_b	pond_08	10-24-2023	yes	yes	hair_499	no
snare_11	pond_09	08-29-2022	date.deployed	date.deployed	na	no
snare_11	pond_09	09-17-2022	yes	yes	hair_329	no
snare_11	pond_09	10-18-2022	no	no	na	no
snare_11	pond_09	10-20-2022	yes	yes	hair_374	no
snare_11	pond_09	10-21-2022	yes	yes	hair_372	no
snare_11	pond_09	11-02-2022	yes	yes	hair_403	no
snare_12	pond_10	08-29-2022	date.deployed	date.deployed	na	no
snare_12	pond_10	09-17-2022	yes	yes	hair_330	no
snare_12	pond_10	10-25-2022	yes	yes	hair_383	no
snare_13	pond_11	08-30-2022	date.deployed	date.deployed	na	no
snare_13	pond_11	09-26-2022	yes	yes	hair_358	no
snare_13	pond_11	10-24-2022	yes	yes	hair_379	no
snare_14	pond_12	08-30-2022	date.deployed	date.deployed	na	no
snare_14	pond_12	09-18-2022	yes	yes	hair_337	no
snare_14	pond_12	10-18-2022	yes	yes	hair_360	no
snare_14	pond_12	10-26-2022	yes	yes	hair_385	no
snare_14	pond_12	11-02-2022	yes	yes	hair_399	no
snare_14_b	pond_12	8-23-2023	date.deployed	date.deployed	na	no
snare_35	pond_33	09-15-2023	no	na	na	no
snare_14_b	pond_12	10-13-2023	no	na	na	no
snare_14_b	pond_12	10-24-2023	no	na	na	no
snare_15	pond_13	08-30-2022	date.deployed	date.deployed	na	no
snare_15	pond_13	09-18-2022	yes	yes	hair_332	no
snare_15	pond_13	10-27-2022	yes	yes	hair_389	no
snare_16	pond_14	08-30-2022	date.deployed	date.deployed	na	no
snare_16	pond_14	09-18-2022	yes	yes	hair_333	no
snare_16	pond_14	10-24-2022	yes	yes	hair_381	no
snare_16	pond_14	11-02-2022	yes	yes	hair_397	no
snare_17	pond_15	08-31-2022	date.deployed	date.deployed	na	no
snare_17	pond_15	09-18-2022	no	no	na	no
snare_17	pond_15	10-18-2022	yes	yes	hair_365	no
snare_17	pond_15	10-25-2022	no	na	na	no
snare_17	pond_15	11-02-2022	yes	yes	hair_400	no
snare_18	pond_16	08-31-2022	date.deployed	date.deployed	na	no
snare_18	pond_16	09-18-2022	yes	yes	hair_334	no
snare_18	pond_16	10-18-2022	yes	yes	hair_366	no
snare_18	pond_16	10-27-2022	yes	yes	hair_386	no
snare_18	pond_16	10-31-2022	no	na	na	no
snare_19	pond_17	08-31-2022	date.deployed	date.deployed	na	no
snare_19	pond_17	09-18-2022	yes	yes	hair_338	no
snare_19	pond_17	10-19-2022	yes	yes	hair_367	no
snare_19	pond_17	10-23-2022	no	na	na	no
snare_20	pond_18	08-31-2022	date.deployed	date.deployed	na	no
snare_20	pond_18	09-18-2022	yes	yes	hair_335	no
snare_20	pond_18	10-20-2022	yes	yes	hair_370	no
snare_20	pond_18	10-23-2022	no	na	na	no
snare_21	pond_19	09-01-2022	date.deployed	date.deployed	na	no
snare_21	pond_19	09-17-2022	yes	yes	hair_331	no
snare_21	pond_19	09-30-2022	yes	yes	hair_354	no
snare_21	pond_19	10-24-2022	yes	yes	hair_378	no
snare_22	pond_20	09-01-2022	date.deployed	date.deployed	na	no
snare_22	pond_20	09-25-2022	yes	yes	hair_339	no
snare_22	pond_20	10-23-2022	yes	yes	hair_376	no
snare_22	pond_20	10-25-2022	no	na	na	Snare actually pulled 10/26/2022, hair sample not entered if there was one collected this date
snare_22	pond_20	10-26-2022	no	na	na	no
snare_23	pond_21	09-01-2022	date.deployed	date.deployed	na	no
snare_23	pond_21	09-17-2022	no	no	na	no
snare_23	pond_21	10-18-2022	yes	yes	hair_361	no
snare_23	pond_21	10-24-2022	yes	yes	hair_380	no
snare_23	pond_21	11-01-2022	yes	yes	hair_392	no
snare_24	pond_22	09-03-2022	date.deployed	date.deployed	na	no
snare_24	pond_22	09-26-2022	yes	yes	hair_395	no
snare_24	pond_22	11-02-2022	no	na	na	no
snare_24_b	pond_22	09-01-2023	date.deployed	date.deployed	na	no
snare_41	pond_38	09-14-2023	no	na	na	no
snare_24_b	pond_22	10-24-2023	yes	yes	hair_500	no
snare_25	pond_23	09-03-2022	date.deployed	date.deployed	na	no
snare_25	pond_23	09-25-2022	yes	yes	hair_340	no
snare_25	pond_23	10-27-2022	yes	yes	hair_388	no
snare_25	pond_23	11-02-2022	yes	yes	hair_398	no
snare_26	pond_24	09-03-2022	date.deployed	date.deployed	na	no
snare_26	pond_24	10-10-2022	yes	yes	hair_357	no
snare_26	pond_24	10-18-2022	yes	yes	hair_368	no
snare_26	pond_24	11-02-2022	yes	yes	hair_401	no
snare_27	pond_25	09-03-2022	date.deployed	date.deployed	na	no
snare_27	pond_25	09-30-2022	yes	yes	hair_353	no
snare_27	pond_25	10-18-2022	yes	yes	hair_362	no
snare_27	pond_25	11-01-2022	yes	yes	hair_394	no
snare_28	pond_26	09-03-2022	date.deployed	date.deployed	na	no
snare_28	pond_26	10-18-2022	yes	yes	hair_363	no
snare_28	pond_26	11-01-2022	yes	yes	hair_393	no
snare_29	pond_27	09-03-2022	date.deployed	date.deployed	na	no
snare_29	pond_27	10-18-2022	yes	yes	hair_364	no
snare_29	pond_27	10-21-2022	yes	yes	hair_371	no
snare_29	pond_27	10-23-2022	yes	yes	hair_377	no
snare_30	pond_28	09-04-2022	date.deployed	date.deployed	na	no
snare_30	pond_28	10-27-2022	yes	yes	hair_384	no
snare_31	pond_29	09-04-2022	date.deployed	date.deployed	na	no
snare_31	pond_29	10-29-2022	yes	yes	hair_391	no
snare_32	pond_30	09-04-2022	date.deployed	date.deployed	na	no
snare_32	pond_30	10-28-2022	yes	yes	hair_387	no
snare_33	pond_31	09-04-2022	date.deployed	date.deployed	na	no
snare_33	pond_31	10-29-2022	no	na	na	no
snare_34	pond_32	09-05-2023	date.deployed	date.deployed	na	no
snare_42	pond_40	09-20-2023	no	na	na	no
snare_34	pond_32	09-21-2023	no	na	na	no
snare_34	pond_32	09-28-2023	no	na	na	no
snare_34	pond_32	10-03-2023	no	na	na	no
snare_34	pond_32	10-03-2023	no	na	na	no
snare_34	pond_32	10-11-2023	yes	yes	hair_458	no
snare_34	pond_32	10-12-2023	yes	yes	hair_466	no
snare_34	pond_32	10-13-2023	yes	yes	hair_468	no
snare_34	pond_32	10-19-2023	yes	yes	hair_488	no
snare_34	pond_32	10-27-2023	no	na	na	no
snare_35	pond_33	09-05-2023	date.deployed	date.deployed	na	no
snare_43	pond_41	09-18-2023	no	na	na	no
snare_35	pond_33	09-21-2023	no	na	na	no
snare_35	pond_33	10-12-2023	no	no	na	no	wolf
snare_35	pond_33	10-19-2023	no	na	na	no
snare_36	pond_34	09-06-2023	date.deployed	date.deployed	na	no
snare_44	pond_42	09-18-2023	no	na	na	no
snare_36	pond_34	09-21-2023	yes	yes	hair_424	no
snare_36	pond_34	09-29-2023	yes	yes	hair_435	no
snare_36	pond_34	10-08-2023	yes	yes	hair_451	no
snare_36	pond_34	10-12-2023	yes	yes	hair_461	no
snare_36	pond_34	10-19-2023	yes	yes	hair_489	no
snare_36	pond_34	10-27-2023	yes	yes	hair_513	no
snare_37	pond_35	09-06-2023	date.deployed	date.deployed	na	no
snare_46	pond_44	09-15-2023	no	na	na	no
snare_37	pond_35	09-21-2023	yes	yes	hair_425	no
snare_37	pond_35	09-28-2023	no	na	na	yes
snare_37	pond_35	10-10-2023	yes	yes	hair_456	no
snare_37	pond_35	10-17-2023	yes	yes	hair_477	no
snare_37	pond_35	10-27-2023	no	na	na	no
snare_38	pond_36	09-06-2023	date.deployed	date.deployed	na	no
snare_49	pond_47	09-20-2023	no	na	na	no
snare_38	pond_36	09-25-2023	yes	yes	hair_428	no
snare_38	pond_36	10-12-2023	yes	yes	hair_462	no
snare_38	pond_36	10-21-2023	yes	yes	hair_495	no
snare_38	pond_36	10-27-2023	yes	yes	hair_509	no
snare_39	pond_37	09-06-2023	date.deployed	date.deployed	na	no
snare_50	pond_48	09-20-2023	no	na	na	no
snare_39	pond_37	09-26-2023	yes	yes	hair_431	no
snare_39	pond_37	10-03-2023	yes	yes	hair_446	no
snare_39	pond_37	10-09-2023	no	na	na	no
snare_39	pond_37	10-18-2023	yes	yes	hair_484	yes
snare_39	pond_37	10-23-2023	yes	yes	hair_496	no
snare_39	pond_37	10-27-2023	yes	yes	hair_505	no
snare_40	pond_38	09-06-2023	date.deployed	date.deployed	na	no
snare_40	pond_38	09-18-2023	no	na	na	no
snare_40	pond_38	09-26-2023	no	na	na	no
snare_40	pond_38	10-07-2023	no	na	na	yes
snare_40	pond_38	10-12-2023	yes	yes	hair_463	no
snare_40	pond_38	10-17-2023	yes	yes	hair_479	no
snare_40	pond_38	10-25-2023	yes	yes	hair_504	no
snare_41	pond_39	09-06-2023	date.deployed	date.deployed	na	no
snare_52	pond_50	09-17-2023	no	na	na	yes
snare_41	pond_39	09-20-2023	yes	yes	hair_423	no
snare_41	pond_39	09-26-2023	no	na	na	no
snare_41	pond_39	10-07-2023	yes	yes	hair_450	no	bear
snare_41	pond_39	10-18-2023	yes	yes	hair_486	no	bear
snare_41	pond_39	10-27-2023	yes	yes	hair_507	no
snare_42	pond_40	09-06-2023	date.deployed	date.deployed	na	no
snare_53	pond_51	09-17-2023	no	na	na	no
snare_55	pond_53	09-17-2023	no	na	na	no
snare_42	pond_40	09-26-2023	no	na	na	no
snare_42	pond_40	10-10-2023	yes	yes	hair_457	yes
snare_42	pond_40	10-17-2023	yes	yes	hair_478	no
snare_42	pond_40	10-27-2023	yes	yes	hair_506	no
snare_43	pond_41	09-06-2023	date.deployed	date.deployed	na	no
snare_58	pond_56	09-17-2023	no	na	na	no	wolf
snare_43	pond_41	09-25-2023	yes	yes	hair_429	no
snare_43	pond_41	09-28-2023	yes	yes	hair_439	no
snare_43	pond_41	10-11-2023	yes	yes	hair_460	no
snare_43	pond_41	10-19-2023	yes	yes	hair_491	no
snare_43	pond_41	10-27-2023	no	na	na	no
snare_44	pond_42	09-06-2023	date.deployed	date.deployed	na	no
snare_07_b	pond_05	10-13-2023	yes	yes	hair_467	no
snare_44	pond_42	09-25-2023	no	na	na	no
snare_44	pond_42	10-11-2023	yes	yes	hair_459	no
snare_44	pond_42	10-16-2023	yes	yes	hair_470	no
snare_44	pond_42	10-19-2023	yes	yes	hair_490	no
snare_44	pond_42	10-27-2023	yes	yes	hair_510	no
snare_45	pond_43	09-06-2023	date.deployed	date.deployed	na	no
snare_14_b	pond_12	9-8-2023	yes	yes	hair_405	no
snare_45	pond_43	10-02-2023	yes	yes	hair_441	no
snare_45	pond_43	10-11-2023	no	na	na	no
snare_45	pond_43	10-18-2023	yes	yes	hair_481	no
snare_46	pond_44	09-07-2023	date.deployed	date.deployed	na	no
snare_24_b	pond_22	09-08-2023	yes	yes	hair_406	no
snare_46	pond_44	09-25-2023	no	na	na	no
snare_46	pond_44	10-03-2023	na	na	na	no
snare_46	pond_44	10-11-2023	no	na	na	no
snare_46	pond_44	10-19-2023	yes	yes	hair_487	no
snare_46	pond_44	10-27-2023	yes	yes	hair_512	no
snare_47	pond_45	09-07-2023	date.deployed	date.deployed	na	no
snare_36	pond_34	09-15-2023	yes	yes	hair_408	no
snare_47	pond_45	09-19-2023	yes	yes	hair_418	no
snare_47	pond_45	10-03-2023	no	na	na	no
snare_47	pond_45	10-12-2023	yes	yes	hair_464	no
snare_47	pond_45	10-21-2023	no	na	na	no
snare_47	pond_45	10-25-2023	no	na	na	no
snare_48	pond_46	09-07-2023	date.deployed	date.deployed	na	no
snare_37	pond_35	09-15-2023	yes	yes	hair_409	no
snare_48	pond_46	09-21-2023	no	na	na	no
snare_48	pond_46	10-12-2023	yes	yes	hair_465	no
snare_48	pond_46	10-21-2023	no	na	na	no
snare_48	pond_46	10-27-2023	no	na	na	no
snare_49	pond_47	09-07-2023	date.deployed	date.deployed	na	no
snare_38	pond_36	09-18-2023	yes	yes	hair_417	no
snare_49	pond_47	09-25-2023	yes	yes	hair_430	no
snare_49	pond_47	10-09-2023	yes	yes	hair_454	no	wolf
snare_49	pond_47	10-16-2023	yes	yes	hair_473	no
snare_49	pond_47	10-25-2023	no	na	na	no
snare_50	pond_48	09-07-2023	date.deployed	date.deployed	na	no
snare_39	pond_37	09-19-2023	yes	yes	hair_421	no
snare_50	pond_48	09-28-2023	no	na	na	no
snare_50	pond_48	10-09-2023	yes	yes	hair_453	no
snare_50	pond_48	10-16-2023	yes	yes	hair_474	no
snare_50	pond_48	10-19-2023	yes	yes	hair_492	no
snare_50	pond_48	10-25-2023	no	na	na	no
snare_51	pond_49	09-07-2023	date.deployed	date.deployed	na	no
snare_42	pond_39	09-13-2023	yes	yes	hair_407	no
snare_51	pond_49	09-26-2023	yes	yes	hair_433	no
snare_51	pond_49	10-02-2023	yes	yes	hair_442	no
snare_51	pond_49	10-16-2023	yes	yes	hair_476	no
snare_51	pond_49	10-23-2023	yes	yes	hair_497	no
snare_51	pond_49	10-25-2023	no	na	na	no
snare_52	pond_50	09-07-2023	date.deployed	date.deployed	na	no
snare_45	pond_43	09-17-2023	yes	yes	hair_412	no
snare_52	pond_50	09-22-2023	no	na	na	no
snare_52	pond_50	10-02-2023	yes	yes	hair_443	no
snare_52	pond_50	10-06-2023	yes	yes	hair_448	no	wolf
snare_52	pond_50	10-16-2023	yes	yes	hair_472	no
snare_52	pond_50	10-25-2023	yes	yes	hair_501	no
snare_53	pond_51	09-07-2023	date.deployed	date.deployed	na	no
snare_47	pond_45	09-18-2023	yes	yes	hair_415	no
snare_53	pond_51	09-22-2023	no	na	na	no
snare_53	pond_51	10-02-2023	yes	yes	hair_444	no
snare_53	pond_51	10-09-2023	no	na	na	no
snare_53	pond_51	10-16-2023	yes	yes	hair_471	no
snare_53	pond_51	10-23-2023	yes	yes	hair_498	no
snare_53	pond_51	10-25-2023	no	na	na	no
snare_54	pond_52	09-08-2023	date.deployed	date.deployed	na	no
snare_48	pond_46	09-18-2023	yes	yes	hair_416	no
snare_54	pond_52	09-22-2023	yes	yes	hair_426	no
snare_54	pond_52	10-02-2023	yes	yes	hair_440	no
snare_54	pond_52	10-09-2023	yes	yes	hair_455	no
snare_54	pond_52	10-18-2023	yes	yes	hair_482	no
snare_54	pond_52	10-27-2023	yes	yes	hair_511	no
snare_55	pond_53	09-08-2023	date.deployed	date.deployed	na	no
snare_51	pond_49	09-17-2023	yes	yes	hair_411	no
snare_55	pond_53	09-22-2023	yes	yes	hair_427	no
snare_55	pond_53	09-27-2023	yes	yes	hair_434	no
snare_55	pond_53	09-28-2023	yes	yes	hair_438	no
snare_55	pond_53	10-06-2023	yes	yes	hair_449	no
snare_55	pond_53	10-18-2023	yes	yes	hair_483	no
snare_55	pond_53	10-25-2023	yes	yes	hair_503	no
snare_56	pond_54	09-08-2023	date.deployed	date.deployed	na	no
snare_54	pond_52	09-17-2023	yes	yes	hair_413	no
snare_56	pond_54	09-28-2023	yes	yes	hair_436	no
snare_56	pond_54	10-16-2023	yes	yes	hair_475	no
snare_56	pond_54	10-20-2023	yes	yes	hair_493	no
snare_56	pond_54	10-25-2023	no	na	na	no
snare_57	pond_55	09-08-2023	date.deployed	date.deployed	na	no
snare_56	pond_54	09-20-2023	yes	yes	hair_422	no	wolf
snare_57	pond_55	09-18-2023	yes	yes	hair_414	no
snare_57	pond_55	09-26-2023	yes	yes	hair_432	no
snare_57	pond_55	10-03-2023	yes	yes	hair_447	no
snare_57	pond_55	10-18-2023	yes	yes	hair_485	no
snare_57	pond_55	10-27-2023	no	na	na	no
snare_58	pond_56	09-08-2023	date.deployed	date.deployed	na	no
snare_57	pond_55	09-16-2023	yes	yes	hair_410	no
snare_58	pond_56	09-22-2023	no	na	na	no
snare_58	pond_56	09-28-2023	yes	yes	hair_437	no
snare_58	pond_56	10-03-2023	yes	yes	hair_445	no
snare_58	pond_56	10-09-2023	yes	yes	hair_452	no
snare_58	pond_56	10-13-2023	yes	yes	hair_469	no
snare_58	pond_56	10-18-2023	yes	yes	hair_480	no
snare_58	pond_56	10-25-2023	yes	yes	hair_502
